# Supplementary material for: A molecular classification of human mesenchymal stromal cells
Source: PeerJ. 2016 Mar 24;4:e1845. doi: 10.7717/peerj.1845 (PMC4811172; doi:10.7717/peerj.1845)
Supplement: Supplemental Information 3 — Table S5 - (auxiliary spreadsheet). Datasets that contributed to the testing set and result of the Rohart test. Accompanies Figure 3. MSC status is unknown in the absence of phenotype data provided in the manuscript. [file peerj-04-1845-s003.xlsx]

## Sheet: Test set
ID	Citation	GEO ID	#MSC	Accompanying phenotype	#non-MSC	Details	#Unknown	Platform
Total	74 Experiments		213 MSC		499 non-MSC		579 Unknown	15 different platforms
6063	(Ryan et al., 2014)	E-TABM-1224	30	Fetal (8-12 weeks) chorionic membrane MSC, chorionic villi MSC, bone marrow MSC CD29+, CD44+, CD73+, CD90+, CD105+;	0		0	Illumina HumanHT-12 V4
				CD14-, CD34-, CD45-,CD31-.
				Adipogenic and Osteogenic differentiation.
				Immunorepression (T-cell proliferation assay)
6254	(Tanabe et al., 2008)	GSE7637	30	Presumptive MSC from Lonza. No immunophenotype in publication. Osteogenic, adipogenic and chondrogenic differentiation.	0		0	Affymetrix HG-U133_Plus_2
6450	(Lim et al., 2012)	GSE38947	12	Presumptive MSC from Bone marrow. 6 Limbal stromal cells. 3 Adipose stromal cells.	3	Foreskin fibroblasts	0	Agilent SurePrint G3 GE 8x60K 028004
6343	(Reinisch et al., 2014)	GSE57151	11	Bone marrow MSC, adipose stromal cells, Umbilical stromal cells, dermal stromal cells. CD90+ CD73+ CD105+ CD45-	0		0	Affymetrix HuGene-2_0-ST V1
				In vitro Osteogenic, adipogenic and chondrogenic differentiation. In vivo spontaneous differentiation (BM only). Bone marrow reconstitution (BM only).
6037	(Delorme et al., 2010)	GSE24598	9	Bone marrow MSC: CD15-, ITGB2-, PECAm-, CD34-, CD38-, CD56-, CD109-, Kit-, IL6R-, PROM1-, VEGFR1-, VEGFR2-; CD9low, CD13+, CD29+, CD44+, DPP4low, CD47low, ITGA1low, ITGA5+, CD54low, CD63low, CD73+, CD81+, CD90+, CD105+, CD106low, MCAMlow, CD151+, CD166+, CD200low, Chondrogenic (spherical pellet assay), adipogenic, and osteogenic differentiation	13	CD235a+ erythropoietic cells, CD11b+ granulocyte, CD45+ hematopoietic cells, synovial fibroblasts, neural progenitor cells (hNPC) from developing cortex,	3 olfactory mucosa derived CFU with MSC-matched cell surface phenotype and differentiated to bone but not chondrogenic pellet, poor adipocyte formation	Affymetrix HG-U133_Plus_2
6216	(Benisch et al., 2012)	GSE35959	9	Presumptive MSC from Bone marrow. No immunophenotype or differentiation in publication	0		9	Affymetrix HG-U133_Plus_2
6448	(Schellenberg et al., 2014)	GSE55867	9	Adipose-derived MSC from lipoaspirates CD14-, CD29+, CD31−, CD34+/-, CD45−, CD73+, CD90+, CD105+ and CD140− Osteogenic and adipogenic differentiation on different substrates	0		0	Affymetrix HuGene-1_0-ST V1
6123	(Menge et al., 2012)	GSE40613	8	Presumptive MSC from Lonza. immunophenotype refered to but not shown in publication. 4 MSC cultured in presence of PEC.	4	Purchased pulmonary endothelial cells	0	Affymetrix HG-U133_Plus_2
6119	(Mrugala et al., 2009)	GSE10315	6	Presumptive MSC from Bone marrow. No immunophenotype. Chondrogenic (spherical pellet assay), and osteogenic differentiation	0		24 – differentiation series.	Affymetrix HG-U133_Plus_2
6120	(Lee et al., 2012)	GSE13491	6	umbilical cord blood-derived MSC. CD29+, CD44+, CD73+, CD105+, CD166+, CD34-, CD45-, HLA-DR-, mixed lymphocyte response, rat myocardial infarction repair. no differentiation assays	0		6	Affymetrix HG-U133_Plus_2
6332	(Larson et al., 2008)	GSE9520	6	Bone marrow MSC. CD36-, CD34-, CD45-, Cd11b-, CD44+, CD166+, CD90+, CD117low, CD49blow, CD105+, CD147+, CD49c+, CD29+, CD59+, CD79blow, HLA+, CD49f+, no differentiation assays	0		0	Affymetrix HG-U133_Plus_2
6101	(Jansen et al., 2010)	GSE18698	5	Presumptive Bone marrow MSC, Umbilical cord blood MSC, No immunophenotype or differentiation in publication	0		0	Affymetrix HuEx-1_0-ST V2
6284	(Aghajanova et al., 2010)	GSE20631	5	Presumptive Bone marrow MSC (Cambrex Biosciences), No immunophenotype or differentiation in publication	0		3	Affymetrix HuGene-1_0-ST V1
6470	(Royer-Pokora et al., 2010)	GSE18058	5	Bone marrow MSC (Lonza), CD73+, CD105+, CD90+, Chondrogenic (spherical pellet assay), adipogenic, and osteogenic differentiation	0		24 Wilms tumour samples showing CD73+, CD105+, CD90+ expression, variable Chondrogenic (spherical pellet assay), adipogenic, and osteogenic differentiation.	Agilent 014850 4x44
6064	(Matigian et al., 2015)	E-TABM-880	4	Bone marrow MSC, term cord blood MSC, term placental MSC CD29+, CD44+, CD73+, CD90+, CD105+; CD49d+, CD49e+, CD166+, CD146+; Stro1-, CD31-, CD34-, CD45- Adipogenic and osteogenic differentiation.	0		0	Illumina HumanRef-8 V2
6203	(Espagnolle et al., 2014)	GSE48540	4	Bone marrow MSC. Clonal populations. CD146low and CD146high populations. In vitro hematopoiesis assay. CD73+, CD90+, CD49low, CD45-, CD105+ Adipogenic , chondrogenic and osteogenic differentiation.	0		0	Affymetrix HuGene-1_0-ST V1
6347	(Khalid et al., 2014)	GSE57255	4	Presumptive MSC from dental pulp. No immunophenotype or differentiation in publication	0		20	Affymetrix HG-U133_Plus_2
6449	(Sukarieh et al., 2014)	GSE52841	4	Presumptive MSC from wharton's jelly. CD29+, CD44+, No differentiation in publication.	0		4	Illumina HumanHT-12 V4
6518	(Granchi et al., 2009)	GSE12265	4	Presumptive bone marrow MSC CD90+, CD105+, CD166+. Osteoblast differentiation.	4		38	Affymetrix HG-U133_Plus_2
5018	(Jia et al., 2010)	GSE20033	3	Presumptive adipose derived MSC. No immunophenotype or differentiation in publication	6		0	Affymetrix HG-U133_Plus_2
6114	(Kubo et al., 2009)	GSE9451	3	Presumptive Bone marrow MSC (BioWhittaker). No immunophenotype. Differentiation in in context of siRNA experiments.	0		0	Affymetrix HG-U133_Plus_2
6184	(Konig et al., 2012)	GSE28385	3	Amnion derived MSC. CD90+, CD73+, CD105+, CD44+, CD34-, CD14-, CD45-, HLA-DR-. Differentiation on matrigel to endothelium.	0		3	Affymetrix HuGene-1_0-ST V1
6208	(Hasegawa et al., 2013)	GSE37836	3	Presumptive bone marrow MSC (Takara Biosciences). No immunophenotype in publication. Adipogenesis with siRNA.	0		27	Illumina HumanWG-6 V3
6267	(Guijarro-Munoz et al., 2014)	GSE46235	3	MSC from Umbilical cord (Inbiobank). NG2+, CD13+, CD73+, CD105+, PDGFRB+, CD31-, CD34, CD45-. No differentiation in the publication.	0		3	Affymetrix HuGene-1_0-ST V1
6280	(Lee et al., 2009)	GSE13975	3	Fetal bone marrow MSC. CD14-, CD34-, CD45-, CD31-, vWF-, MHC-II-, CD105+, CD73+, CD29+, CD44+, CD106+, CD90+, HLA-I+ reported but not shown. Adipogenic , chondrogenic and osteogenic differentiation	0		0	Affymetrix HG-U133_Plus_2
6353	(Takahashi et al., 2014)	GSE50206	3	Presumptive adipose MSC (Life Technologies). No immunophenotyping or differentiation in publication.	61		105	Agilent SurePrint G3 GE 8x60K 028004
6370	(Markov et al., 2007)	GSE6029	3	Umbilical cord blood MSC. CD29+, CD44+, CD73+, CD90+, CD105+, CD11b-, CD34-, CD45-, CD31- ; CFU-F formation; Chondrogenic (spherical pellet assay), adipogenic, and osteogenic differentiation	0		0	Affymetrix HG-U133 Set (A+B)
6373	(Li et al., 2011)	GSE26315	3	Presumptive Amnion MSC. No immunophenotype or differentiation in publication	0		6	Affymetrix HG-U133A V2
6395	(André et al., 2013)	GSE36474	3	Presumptive Bone marrow MSC from healthy donors. CD73+CD105+CD146+CD45- reported but not shown. Clonogenic (CFU) assay. Osteoblast differentiation. Hematopoietic support and MLR assays.	0		4 x Presumptive Bone marrow MSC from leukemia donors. CD73+CD105+CD146+CD45- reported but not shown. Clonogenic (CFU) assay. Osteoblast differentiation. Hematopoietic support and MLR assays.	Affymetrix HG-U133_Plus_2
6480	(Hamidouche et al., 2009)	GSE18043	3	Presumptive bone marrow MSC. No immunophenotype provided in publication. In vivo and in vitro osteogenesis assay.	0		9	Affymetrix HG-U133_Plus_2
6292	(Morsczeck et al., 2009)	GSE18072	2	Presumptive dental pulp MSC. No immunophenotype provided in publication. In vivo and in vitro osteogenesis assay.	0		4	Affymetrix HuGene-1_0-ST V1
6393	(Martins et al., 2014)	GSE51869	2	Umbilical cord MSC (UCX®). CD105+, CD90+, CD73+, CD45-, CD34-, CD14-, CD19-, HLA-DR-. Adipogenic , chondrogenic and osteogenic differentiation. MLR, immunosuppression and Treg conversion assay.	0		0	Affymetrix HG-U133_Plus_2
6452	(Sukarieh et al., 2014)	GSE52842	2	Presumptive Wharton’s jelly derived MSC. CD29+, CD44+. No differentiation in publication	0		10	Illumina HumanHT-12 V4
6453	(Sukarieh et al., 2014)	GSE52843	2	Presumptive Wharton’s jelly derived MSC. CD29+, CD44+. No differentiation in publication	0		22	Illumina HumanHT-12 V4
6454	(Sukarieh et al., 2014)	GSE52844	2	Presumptive Wharton’s jelly derived MSC. CD29+, CD44+. No differentiation in publication	0		22	Illumina HumanHT-12 V4
6005	(Loewer et al., 2010)	GSE23968	1	Presumptive bone marrow MSC. No immunophenotype or differentiation in publication.	13		0	Affymetrix HG-U133_Plus_2
6285	(van Gool et al., 2012)	GSE40942	1	Presumptive fetal bone marrow MSC. No immunophenotype or differentiation in publication	4		5	Affymetrix HG-U133_Plus_2
5003	(Novershtern et al., 2011)	GSE24759	0		180	Hematopoietic, FACs from blood	0	Affymetrix HT-HG-U133A
5015	(Zaehres et al., 2010)	GSE20532	0		10	UCBSC-derived iPSC (hUiPS), neural stem cell-derived iPSC (hNiPS),hESC	2	Illumina HumanRef-8 V3
5033	(Ebert et al., 2009)	GSE13828	0		1	Fibroblast	2	Affymetrix HG-U133_Plus_2
5036	(Nayler et al., 2012)	GSE35347	0		6	Fibroblast	6	Illumina HumanHT-12 V4
5038	(Marchetto et al., 2010)	GSE21037	0		3	Dermal fibroblast	6	Affymetrix HuGene-1_0-ST V1
5041	(Hu et al., 2011)	GSE26672	0		0	foreskin fibroblast	1	Affymetrix HG-U133_Plus_2
5043	(Teo et al., 2011)	E-MTAB-467	0		20	embryonic stem cell, endodermal progenitor cell	0	Illumina HumanRef-8 V3
6072	(Vitale et al., 2012)	E-MTAB-1040	0		4	Dermal Fibroblast	9	Illumina HumanHT-12 V4
6092	(de Sousa Andrade et al., 2012)	GSE36648	0		3	Fibroblast	9	Affymetrix HuGene-1_0-ST V1
6098	(Spitzer et al., 2012)	GSE31152	0		5	Fibroblast, endothelial cell	10	Affymetrix HuGene-1_0-ST V1
6166	(Chin et al., 2009)	GSE16654	0		6	iPSC, hESC	0	Affymetrix HG-U133_Plus_2
6206	(Dani et al., 2012)	GSE28205	0		0	osteoblast	12	Illumina HumanRef-8 V3
6207	(Gottschling et al., 2013)	GSE23066	0		0	Lung tumour	5	Affymetrix HG-U133_Plus_2
6222	(Genbacev et al., 2011)	GSE30127	0		6	hESC, trophoblast progenitor cells, primary villious trophoblasts	5	Affymetrix HG-U133_Plus_2
6247	(Koyanagi-Aoi et al., 2013)	GSE42452	0		50	hESC, iPSC	0	Agilent SurePrint G3 GE 8x60K 028004
6265	(Tedesco et al., 2012)	GSE36098	0		0	Mesoangioblasts	9	Affymetrix HG-U133_Plus_2
6268	(Maier et al., 2010)	GSE21332	0		0	Pericyte	3	Illumina HumanWG-6 V3
6276	(Castiglioni et al., 2014)	GSE44227	0		7	fetal muscle cell	3	Affymetrix HG-U133_Plus_2
6293	(Hou et al., 2014)	GSE42632	0		0	Dermal cells from Psoriasis patients	6	Agilent 026652 4x44K v2
6306	(Patel et al., 2013)	E-MTAB-3277	0		7	Endothelial CFU	0	Illumina HumanHT-12 V4
6334	(Ullah et al., 2013)	GSE36923	0		0	MSC differentiated to adipocyte	9	Affymetrix HG-U133_Plus_2
6336	(Stunkel et al., 2012)	GSE37100	0		0	Umbilical cord tissue	38	Agilent SurePrint G3 GE 8x60K 028004
6360	(Wu et al., 2013)	GSE51812	0		3	foetal pre-chondrocytes and chondrocytes	12	Affymetrix HG-U133_Plus_2
6440	(Rajaram et al., 2013)	GSE41678	0		23	Fibroblasts	57	Affymetrix HuGene-1_0-ST V1
6444	(Saito et al., 2011)	GSE20750	0		48	hiPSC derived from amniotic mesodermal, placental artery endothelial, and uterine endometrium cell types and fetal lung fibroblast, with accompanying somatic cell types	3	Agilent 014850 4x44
6447	(Frobel et al., 2014)	GSE54766	0		1	iPSC, iPS-MSC	7	Affymetrix HuGene-1_0-ST V1
6473	(Paquet-Fifield et al., 2009)	GSE17014	0		0	neonatal dermal fibroblast	8	Affymetrix HG-U133_Plus_2
6479	(Rakar et al., 2012)	GSE35545	0		8	primary dermal fibroblasts, adipocytes, chrondrocytes, osteoblasts	6	Affymetrix HuGene-1_0-ST V1

## Sheet: overview MSC|non-MSC
Tissue group	Number of samples	Number of datasets	MSC	Non-MSC	Signature concordance correct : incorrect: uncertain
MSC	201	35	201	0	7 days, 12:09:11
iPSC	100	8	0	100	4 days, 3:00:01
Fibroblast	48	12	0	48	1 day, 0:14:10
T-cell	38	1	0	38	1 day, 14:00:00
hESC	33	7	0	33	1 day, 3:03:03
Erythroid cell	28	1	0	28	1 day, 4:00:00
B-cell	22	1	0	22	22:00:00
HSC	16	2	0	16	16:00:00
Endodermal differentiation intermediate	15	1	0	15	15:00:00
Natural killer cell	15	1	0	15	15:00:00
Granulocyte	14	2	0	14	14:00:00
Megakaryocyte	11	1	0	11	11:00:00
Dendritic cell	9	1	0	9	09:00:00
Megakaryocyte/Erythroid Progenitor	9	1	0	9	09:00:00
Breast cancer lines	8	1	0	8	08:00:00
Endothelial cell	8	2	0	8	08:00:00
Monocyte	8	1	0	8	08:00:00
Endothelial progenitor cell	7	1	0	7	07:00:00
Neural differentiation intermediate	7	1	0	7	07:00:00
Dental pulp stem cell	6	2	6	0	03:00:03
Limbal stromal cells	6	1	6	0	06:00:00
Osteoblast	6	2	0	6	02:04:00
Basophil	5	1	0	5	05:00:00
Chondrocyte	5	2	0	5	02:02:01
Neural progenitor	5	2	0	5	04:01:00
Cartliage	4	1	0	4	04:00:00
Common Myeloid Progenitor	4	1	0	4	04:00:00
Eosinophil	4	1	0	4	04:00:00
Muscle precursor	4	1	0	4	04:00:00
pulmonary endothelial cell co-cultured with MSC	4	1	0	4	04:00:00
Astrocyte	3	1	0	3	00:03:00
Endodermal cells	3	1	0	3	03:00:00
Endometrial cell	3	1	0	3	03:00:00
Epidermal keratinocytes	3	1	0	3	03:00:00
Erythrocytes	3	1	0	3	03:00:00
Human bronchial epithelium	3	1	0	3	03:00:00
Myofiber-associated stromal cell	3	1	0	3	03:00:00
Prostate epithelial cell	3	1	0	3	03:00:00
Trophoblast	3	1	0	3	03:00:00
Adipocyte	2	1	0	2	02:00:00
Brain	2	1	0	2	02:00:00
GMP	2	1	0	2	02:00:00
Heart	2	1	0	2	02:00:00
Kidney	2	1	0	2	02:00:00
Liver	2	1	0	2	02:00:00
Spleen	2	1	0	2	02:00:00
Adrenal gland	1	1	0	1	01:00:00
Bone marrow	1	1	0	1	01:00:00
Colon	1	1	0	1	01:00:00
Lung	1	1	0	1	01:00:00
Myeloid progenitor	1	1	0	1	01:00:00
Ovary	1	1	0	1	00:00:01
Pancreas	1	1	0	1	00:00:01
Peripheral blood Mononuclear cell	1	1	0	1	01:00:00
Placenta	1	1	0	1	01:00:00
Prostate	1	1	0	1	01:00:00
Salivary gland	1	1	0	1	01:00:00
Skeletal muscle	1	1	0	1	01:00:00
Small intestine	1	1	0	1	01:00:00
Smooth muscle	1	1	0	1	01:00:00
Stomach	1	1	0	1	01:00:00
Testis	1	1	0	1	00:00:01
Thymus	1	1	0	1	01:00:00
Thyroid	1	1	0	1	01:00:00
Tonsil	1	1	0	1	01:00:00
Trachea	1	1	0	1	01:00:00
Uterus	1	1	0	1	01:00:00

## Sheet: overview "unknown"
Tissue group	Number of samples	Number of datasets	Signature classification MSC	Signature classification	Signature classification unsure
				non-MSC
MSC differentiation timecourse	133	11	66	53	14
iPSC Reprogramming intermediates	102	2	16	71	15
Co-culture	57	1	0	54	3
MSC treated with insulin	44	3	35	3	6
Disease MSC	39	9	35	0	4
Umbilical cord tissue	38	1	1	34	3
Disease iPSC	32	5	0	32	0
Wilms tumour lines	24	1	5	11	8
Dental pulp MSC treated with EtOH	20	1	6	0	14
Pericyte	19	4	3	16	0
iPS cell-derived mesoangioblasts	9	1	9	0	0
Mesodermal cells	6	2	0	5	1
Mesodermal differentiation intermediate	6	1	6	0	0
MSC treated with IL-1B	6	1	0	3	3
Pre-chondrocyte	6	1	0	6	0
Transdifferentiated adipocyte	6	1	6	0	0
Endometrial fibroblasts - uncharacterised	5	1	0	4	1
Trophoblast progenitor	5	1	3	2	0
Primitive streak	4	1	0	4	0
Endothelial differentiation intermediate	3	1	0	3	0
MET transformed HOB	3	1	0	3	0
Myofiber-associated progenitor cell	3	1	0	3	0
Olfactory stem cells	3	1	0	3	3
Neurectodermal cells	3	1	0	3	0
Urestricted somatic stem cell	2	1	0	0	2
Bone marrow mononuclear cell	1	1	0	1	0
