# Supplementary material for: A molecular classification of human mesenchymal stromal cells
Source: PeerJ. 2016 Mar 24;4:e1845. doi: 10.7717/peerj.1845 (PMC4811172; doi:10.7717/peerj.1845)
Supplement: Supplemental Information 4 — Table S6. (auxiliary spreadsheet). Top Differentially expressed genes between MSC from bone marrow compared to other sites. Linear mixed model, FDR adjusted P < 0.01. Top Differentially expressed genes between MSC from different sites. Linear mixed model, FDR adjusted P < 0.01. [file peerj-04-1845-s004.xlsx]

## Sheet: DEG.bone.marrow.vs.all
Rank	ENSEMBL ID	adjusted p.val for all genes DT
1	ENSG00000106004	1.46065e-28
2	ENSG00000120075	3.24009e-27
3	ENSG00000120087	2.49236e-26
4	ENSG00000184009	1.39803e-25
5	ENSG00000206450	9.77395e-24
6	ENSG00000223532	9.77395e-24
7	ENSG00000224608	9.77395e-24
8	ENSG00000228964	9.77395e-24
9	ENSG00000232126	9.77395e-24
10	ENSG00000198353	3.91609e-23
11	ENSG00000234745	9.2321e-23
12	ENSG00000043355	1.52848e-21
13	ENSG00000227775	5.00509e-21
14	ENSG00000168374	4.95603e-20
15	ENSG00000105974	5.03124e-20
16	ENSG00000223463	2.16643e-19
17	ENSG00000226893	2.16643e-19
18	ENSG00000227296	2.16643e-19
19	ENSG00000227669	2.16643e-19
20	ENSG00000231904	2.16643e-19
21	ENSG00000247700	2.16643e-19
22	ENSG00000266796	2.16643e-19
23	ENSG00000206506	2.78648e-19
24	ENSG00000230413	2.78648e-19
25	ENSG00000233095	2.78648e-19
26	ENSG00000235346	2.78648e-19
27	ENSG00000235680	2.78648e-19
28	ENSG00000237216	2.78648e-19
29	ENSG00000264751	2.78648e-19
30	ENSG00000204632	6.97242e-19
31	ENSG00000099849	2.01843e-18
32	ENSG00000219993	8.42711e-18
33	ENSG00000224553	8.42711e-18
34	ENSG00000146966	1.11548e-17
35	ENSG00000249193	1.1193e-17
36	ENSG00000157551	1.97677e-17
37	ENSG00000256206	5.75788e-17
38	ENSG00000173267	7.28546e-17
39	ENSG00000157873	7.69465e-17
40	ENSG00000182742	1.16325e-16
41	ENSG00000180209	1.36819e-16
42	ENSG00000108511	5.63082e-16
43	ENSG00000225210	7.28605e-16
44	ENSG00000145335	1.09713e-15
45	ENSG00000204397	1.58454e-15
46	ENSG00000065534	1.90011e-15
47	ENSG00000263052	1.90011e-15
48	ENSG00000204261	1.90011e-15
49	ENSG00000206232	1.90011e-15
50	ENSG00000206296	1.90011e-15
51	ENSG00000206297	1.90011e-15
52	ENSG00000224212	1.90011e-15
53	ENSG00000224748	1.90011e-15
54	ENSG00000226173	1.90011e-15
55	ENSG00000227816	1.90011e-15
56	ENSG00000230705	1.90011e-15
57	ENSG00000231591	1.90011e-15
58	ENSG00000232367	1.90011e-15
59	ENSG00000233089	1.90011e-15
60	ENSG00000233140	1.90011e-15
61	ENSG00000234365	1.90011e-15
62	ENSG00000235540	1.90011e-15
63	ENSG00000115414	2.65212e-15
64	ENSG00000037965	3.31995e-15
65	ENSG00000233841	3.31995e-15
66	ENSG00000155966	3.69174e-15
67	ENSG00000253293	5.28798e-15
68	ENSG00000177508	6.84675e-15
69	ENSG00000213295	9.05345e-15
70	ENSG00000099219	9.54147e-15
71	ENSG00000163093	1.0904e-14
72	ENSG00000234192	1.0904e-14
73	ENSG00000215875	1.24754e-14
74	ENSG00000254252	1.58717e-14
75	ENSG00000259407	1.74308e-14
76	ENSG00000180730	1.96897e-14
77	ENSG00000154556	2.1136e-14
78	ENSG00000108001	2.94612e-14
79	ENSG00000105997	2.94612e-14
80	ENSG00000169439	3.67399e-14
81	ENSG00000143127	6.05761e-14
82	ENSG00000157766	7.98273e-14
83	ENSG00000006534	1.06666e-13
84	ENSG00000197757	1.10526e-13
85	ENSG00000189067	1.23561e-13
86	ENSG00000240849	1.27278e-13
87	ENSG00000136450	1.55682e-13
88	ENSG00000261660	1.94601e-13
89	ENSG00000165868	1.99598e-13
90	ENSG00000169583	2.24484e-13
91	ENSG00000170577	2.24645e-13
92	ENSG00000233101	2.41872e-13
93	ENSG00000142611	3.09977e-13
94	ENSG00000105088	3.26543e-13
95	ENSG00000126264	3.46319e-13
96	ENSG00000100243	4.48339e-13
97	ENSG00000100109	4.6954e-13
98	ENSG00000175084	5.04183e-13
99	ENSG00000110076	5.72567e-13
100	ENSG00000169402	7.81626e-13
101	ENSG00000079332	8.41975e-13
102	ENSG00000257341	8.88392e-13
103	ENSG00000120093	8.99799e-13
104	ENSG00000130741	9.58116e-13
105	ENSG00000213145	9.9708e-13
106	ENSG00000122574	1.27408e-12
107	ENSG00000226742	2.13746e-12
108	ENSG00000106511	2.52994e-12
109	ENSG00000185825	2.58462e-12
110	ENSG00000204525	3.09317e-12
111	ENSG00000166823	3.28212e-12
112	ENSG00000253564	3.31929e-12
113	ENSG00000168306	3.35036e-12
114	ENSG00000251569	3.44976e-12
115	ENSG00000165092	3.51807e-12
116	ENSG00000128422	3.51807e-12
117	ENSG00000239836	3.91295e-12
118	ENSG00000240118	3.91295e-12
119	ENSG00000243067	3.91295e-12
120	ENSG00000243594	3.91295e-12
121	ENSG00000148288	4.10774e-12
122	ENSG00000171729	4.54471e-12
123	ENSG00000105755	4.60781e-12
124	ENSG00000131650	5.53099e-12
125	ENSG00000229251	5.58237e-12
126	ENSG00000117586	5.64095e-12
127	ENSG00000107317	6.92031e-12
128	ENSG00000106546	7.55492e-12
129	ENSG00000236972	8.10233e-12
130	ENSG00000092607	1.20885e-11
131	ENSG00000122986	1.20885e-11
132	ENSG00000234487	1.219e-11
133	ENSG00000137403	1.219e-11
134	ENSG00000206509	1.219e-11
135	ENSG00000235220	1.219e-11
136	ENSG00000237508	1.219e-11
137	ENSG00000229698	1.219e-11
138	ENSG00000152117	1.35658e-11
139	ENSG00000010404	1.39026e-11
140	ENSG00000078399	1.77286e-11
141	ENSG00000263434	1.90231e-11
142	ENSG00000263851	1.90231e-11
143	ENSG00000265508	1.90231e-11
144	ENSG00000103241	2.19303e-11
145	ENSG00000206195	2.25313e-11
146	ENSG00000230582	2.45917e-11
147	ENSG00000256374	2.45917e-11
148	ENSG00000226657	2.49757e-11
149	ENSG00000226795	2.49757e-11
150	ENSG00000227529	2.49757e-11
151	ENSG00000228364	2.49757e-11
152	ENSG00000229179	2.49757e-11
153	ENSG00000231592	2.49757e-11
154	ENSG00000238070	2.49757e-11
155	ENSG00000231267	2.49757e-11
156	ENSG00000146574	2.61171e-11
157	ENSG00000136048	3.12733e-11
158	ENSG00000225918	3.20753e-11
159	ENSG00000148082	3.73031e-11
160	ENSG00000183161	3.7555e-11
161	ENSG00000244604	4.63151e-11
162	ENSG00000205426	5.57949e-11
163	ENSG00000262894	5.7823e-11
164	ENSG00000119227	5.95982e-11
165	ENSG00000134590	6.95597e-11
166	ENSG00000136231	7.16688e-11
167	ENSG00000104221	8.6069e-11
168	ENSG00000105664	8.86646e-11
169	ENSG00000163661	9.03284e-11
170	ENSG00000116017	9.03284e-11
171	ENSG00000257576	9.61811e-11
172	ENSG00000159674	1.06024e-10
173	ENSG00000178741	1.06539e-10
174	ENSG00000119321	1.1465e-10
175	ENSG00000257540	1.26923e-10
176	ENSG00000021762	1.26923e-10
177	ENSG00000175745	1.54458e-10
178	ENSG00000232134	1.67601e-10
179	ENSG00000117525	1.78337e-10
180	ENSG00000103485	1.91117e-10
181	ENSG00000143632	1.92293e-10
182	ENSG00000263024	2.70892e-10
183	ENSG00000080573	2.79724e-10
184	ENSG00000104903	2.79724e-10
185	ENSG00000178685	2.88327e-10
186	ENSG00000180806	3.30941e-10
187	ENSG00000112319	3.30941e-10
188	ENSG00000206493	3.54762e-10
189	ENSG00000225201	3.54762e-10
190	ENSG00000229252	3.54762e-10
191	ENSG00000230254	3.54762e-10
192	ENSG00000233904	3.54762e-10
193	ENSG00000236632	3.54762e-10
194	ENSG00000005020	3.56765e-10
195	ENSG00000146859	3.56924e-10
196	ENSG00000061676	3.98331e-10
197	ENSG00000167244	4.14346e-10
198	ENSG00000077454	4.15771e-10
199	ENSG00000241839	4.21225e-10
200	ENSG00000145107	4.33392e-10
201	ENSG00000224320	4.56635e-10
202	ENSG00000229215	4.56635e-10
203	ENSG00000265434	4.56635e-10
204	ENSG00000167100	4.6342e-10
205	ENSG00000115207	5.13522e-10
206	ENSG00000101493	5.26281e-10
207	ENSG00000260384	5.37025e-10
208	ENSG00000084234	5.4895e-10
209	ENSG00000151491	5.49305e-10
210	ENSG00000181541	5.49305e-10
211	ENSG00000164330	5.66967e-10
212	ENSG00000176978	5.67877e-10
213	ENSG00000114200	5.7605e-10
214	ENSG00000197728	6.07113e-10
215	ENSG00000164694	6.35689e-10
216	ENSG00000184304	6.38463e-10
217	ENSG00000206503	6.43371e-10
218	ENSG00000139675	6.43371e-10
219	ENSG00000100311	8.26813e-10
220	ENSG00000242327	9.25486e-10
221	ENSG00000019549	9.96025e-10
222	ENSG00000109475	1.05563e-09
223	ENSG00000158560	1.09422e-09
224	ENSG00000150556	1.11093e-09
225	ENSG00000127838	1.13705e-09
226	ENSG00000185739	1.19571e-09
227	ENSG00000216490	1.29989e-09
228	ENSG00000167778	1.42825e-09
229	ENSG00000198835	1.42825e-09
230	ENSG00000018408	1.47821e-09
231	ENSG00000161010	1.54078e-09
232	ENSG00000137693	1.62472e-09
233	ENSG00000161281	1.64993e-09
234	ENSG00000226007	1.66257e-09
235	ENSG00000237357	1.66257e-09
236	ENSG00000099953	1.70523e-09
237	ENSG00000109929	1.74543e-09
238	ENSG00000099194	1.74543e-09
239	ENSG00000130787	1.75459e-09
240	ENSG00000176692	1.77654e-09
241	ENSG00000166147	1.87231e-09
242	ENSG00000105711	1.91845e-09
243	ENSG00000089902	1.9829e-09
244	ENSG00000171840	2.07554e-09
245	ENSG00000132205	2.12388e-09
246	ENSG00000213684	2.15369e-09
247	ENSG00000062716	2.31862e-09
248	ENSG00000163110	2.4498e-09
249	ENSG00000227715	2.51598e-09
250	ENSG00000235657	2.51598e-09
251	ENSG00000164093	2.77734e-09
252	ENSG00000165119	2.77734e-09
253	ENSG00000072210	2.79879e-09
254	ENSG00000147813	2.79879e-09
255	ENSG00000262045	2.82803e-09
256	ENSG00000262748	2.82803e-09
257	ENSG00000233380	2.84007e-09
258	ENSG00000106538	2.89269e-09
259	ENSG00000105419	3.02337e-09
260	ENSG00000102935	3.55268e-09
261	ENSG00000125257	3.65768e-09
262	ENSG00000145423	3.71283e-09
263	ENSG00000162819	3.7206e-09
264	ENSG00000151303	3.94004e-09
265	ENSG00000260027	4.83224e-09
266	ENSG00000020181	5.2565e-09
267	ENSG00000012171	5.3359e-09
268	ENSG00000149131	5.45001e-09
269	ENSG00000174032	5.58807e-09
270	ENSG00000213343	5.58807e-09
271	ENSG00000164733	5.75696e-09
272	ENSG00000248578	5.75696e-09
273	ENSG00000216368	5.75916e-09
274	ENSG00000105996	5.76503e-09
275	ENSG00000174021	5.87136e-09
276	ENSG00000169714	5.93536e-09
277	ENSG00000168528	5.93556e-09
278	ENSG00000213104	6.01705e-09
279	ENSG00000107099	6.11028e-09
280	ENSG00000198113	6.30871e-09
281	ENSG00000196507	6.34533e-09
282	ENSG00000148671	6.37854e-09
283	ENSG00000176842	6.58507e-09
284	ENSG00000234975	6.65776e-09
285	ENSG00000146678	6.80668e-09
286	ENSG00000100065	7.5036e-09
287	ENSG00000131634	7.85731e-09
288	ENSG00000197971	8.1197e-09
289	ENSG00000131236	8.15506e-09
290	ENSG00000142396	8.46563e-09
291	ENSG00000138162	8.62001e-09
292	ENSG00000136238	8.65754e-09
293	ENSG00000240418	8.88059e-09
294	ENSG00000196155	9.82708e-09
295	ENSG00000165507	1.00218e-08
296	ENSG00000139117	1.12834e-08
297	ENSG00000211448	1.15709e-08
298	ENSG00000197766	1.20903e-08
299	ENSG00000140285	1.20903e-08
300	ENSG00000114115	1.2342e-08
301	ENSG00000169908	1.24302e-08
302	ENSG00000181045	1.24862e-08
303	ENSG00000063854	1.34739e-08
304	ENSG00000130193	1.45862e-08
305	ENSG00000263194	1.45862e-08
306	ENSG00000065150	1.4949e-08
307	ENSG00000261553	1.52152e-08
308	ENSG00000010438	1.54508e-08
309	ENSG00000060718	1.5491e-08
310	ENSG00000105963	1.56159e-08
311	ENSG00000115380	1.56724e-08
312	ENSG00000262023	1.57724e-08
313	ENSG00000110958	1.58654e-08
314	ENSG00000087245	1.63955e-08
315	ENSG00000153029	1.66329e-08
316	ENSG00000106392	1.69936e-08
317	ENSG00000101194	1.72983e-08
318	ENSG00000115524	1.7658e-08
319	ENSG00000196743	1.77315e-08
320	ENSG00000227887	1.7973e-08
321	ENSG00000069011	1.7973e-08
322	ENSG00000126215	1.86178e-08
323	ENSG00000181495	1.86178e-08
324	ENSG00000116044	1.89537e-08
325	ENSG00000131966	1.95922e-08
326	ENSG00000243251	1.97145e-08
327	ENSG00000116678	2.01521e-08
328	ENSG00000113389	2.05683e-08
329	ENSG00000107821	2.27685e-08
330	ENSG00000245958	2.27685e-08
331	ENSG00000150907	2.29596e-08
332	ENSG00000170190	2.37469e-08
333	ENSG00000106089	2.415e-08
334	ENSG00000254402	2.49795e-08
335	ENSG00000112837	2.61798e-08
336	ENSG00000103044	2.62191e-08
337	ENSG00000133706	2.6639e-08
338	ENSG00000128298	2.68776e-08
339	ENSG00000175061	2.74438e-08
340	ENSG00000115468	2.74438e-08
341	ENSG00000133424	2.74515e-08
342	ENSG00000181649	2.84929e-08
343	ENSG00000258644	3.00346e-08
344	ENSG00000151553	3.05671e-08
345	ENSG00000240616	3.15633e-08
346	ENSG00000122218	3.28572e-08
347	ENSG00000173917	3.54856e-08
348	ENSG00000132463	3.641e-08
349	ENSG00000104313	4.01693e-08
350	ENSG00000184985	4.12254e-08
351	ENSG00000129467	4.12254e-08
352	ENSG00000213082	4.15598e-08
353	ENSG00000220343	4.16981e-08
354	ENSG00000103942	4.16981e-08
355	ENSG00000151348	4.23954e-08
356	ENSG00000230629	4.24888e-08
357	ENSG00000160007	4.27552e-08
358	ENSG00000198898	4.43047e-08
359	ENSG00000181195	4.46129e-08
360	ENSG00000255450	4.61684e-08
361	ENSG00000198108	4.70046e-08
362	ENSG00000122644	4.70226e-08
363	ENSG00000121310	4.82507e-08
364	ENSG00000204642	4.94633e-08
365	ENSG00000162692	4.9734e-08
366	ENSG00000160951	5.0326e-08
367	ENSG00000138771	5.21044e-08
368	ENSG00000233278	5.21044e-08
369	ENSG00000054598	5.32283e-08
370	ENSG00000127418	5.39305e-08
371	ENSG00000105519	5.40098e-08
372	ENSG00000129965	5.47092e-08
373	ENSG00000260643	5.57572e-08
374	ENSG00000204628	5.9341e-08
375	ENSG00000110628	6.13919e-08
376	ENSG00000008394	6.16892e-08
377	ENSG00000173918	6.2682e-08
378	ENSG00000121316	6.56513e-08
379	ENSG00000124208	6.56513e-08
380	ENSG00000177685	6.93844e-08
381	ENSG00000130382	7.08852e-08
382	ENSG00000224669	7.27582e-08
383	ENSG00000115053	7.66494e-08
384	ENSG00000139112	7.74924e-08
385	ENSG00000239269	8.20089e-08
386	ENSG00000104824	8.20508e-08
387	ENSG00000177542	8.42077e-08
388	ENSG00000124749	8.43417e-08
389	ENSG00000166340	8.89881e-08
390	ENSG00000249624	8.89881e-08
391	ENSG00000151414	8.89881e-08
392	ENSG00000183508	9.45212e-08
393	ENSG00000132639	9.92991e-08
394	ENSG00000258838	9.99946e-08
395	ENSG00000044524	1.01016e-07
396	ENSG00000170370	1.02102e-07
397	ENSG00000105072	1.03997e-07
398	ENSG00000182195	1.07136e-07
399	ENSG00000240889	1.08867e-07
400	ENSG00000166394	1.0982e-07
401	ENSG00000140092	1.11229e-07
402	ENSG00000185559	1.17653e-07
403	ENSG00000261236	1.18345e-07
404	ENSG00000255059	1.30803e-07
405	ENSG00000077420	1.33112e-07
406	ENSG00000266766	1.34017e-07
407	ENSG00000197451	1.36463e-07
408	ENSG00000173715	1.36547e-07
409	ENSG00000126778	1.38422e-07
410	ENSG00000136869	1.39079e-07
411	ENSG00000198848	1.49857e-07
412	ENSG00000240666	1.56982e-07
413	ENSG00000206140	1.56982e-07
414	ENSG00000150938	1.56982e-07
415	ENSG00000261899	1.56982e-07
416	ENSG00000224874	1.56982e-07
417	ENSG00000226575	1.56982e-07
418	ENSG00000229342	1.56982e-07
419	ENSG00000230193	1.56982e-07
420	ENSG00000138134	1.6009e-07
421	ENSG00000137501	1.62815e-07
422	ENSG00000186832	1.6517e-07
423	ENSG00000175879	1.66742e-07
424	ENSG00000135048	1.66742e-07
425	ENSG00000106348	1.66742e-07
426	ENSG00000261969	1.66742e-07
427	ENSG00000262137	1.66742e-07
428	ENSG00000262357	1.66742e-07
429	ENSG00000262716	1.66742e-07
430	ENSG00000262857	1.66742e-07
431	ENSG00000262868	1.66742e-07
432	ENSG00000262954	1.66742e-07
433	ENSG00000263268	1.66742e-07
434	ENSG00000162545	1.75741e-07
435	ENSG00000167925	1.77877e-07
436	ENSG00000107829	1.81086e-07
437	ENSG00000160209	1.82585e-07
438	ENSG00000006712	1.88545e-07
439	ENSG00000162745	1.88854e-07
440	ENSG00000137273	1.97018e-07
441	ENSG00000169902	1.97165e-07
442	ENSG00000101871	2.0477e-07
443	ENSG00000130695	2.09634e-07
444	ENSG00000159445	2.14255e-07
445	ENSG00000117697	2.14333e-07
446	ENSG00000121236	2.21534e-07
447	ENSG00000184347	2.32495e-07
448	ENSG00000231924	2.38644e-07
449	ENSG00000225830	2.42316e-07
450	ENSG00000122863	2.46808e-07
451	ENSG00000228695	2.52975e-07
452	ENSG00000102871	2.56439e-07
453	ENSG00000188681	2.56439e-07
454	ENSG00000215750	2.56439e-07
455	ENSG00000026297	2.64459e-07
456	ENSG00000009307	2.67375e-07
457	ENSG00000160703	2.68905e-07
458	ENSG00000265073	2.80706e-07
459	ENSG00000105518	2.81552e-07
460	ENSG00000100307	2.85439e-07
461	ENSG00000242265	2.8573e-07
462	ENSG00000260164	2.86269e-07
463	ENSG00000142552	2.89693e-07
464	ENSG00000179241	2.95513e-07
465	ENSG00000142039	2.95513e-07
466	ENSG00000114626	2.96528e-07
467	ENSG00000180822	3.00904e-07
468	ENSG00000072832	3.06202e-07
469	ENSG00000197614	3.07129e-07
470	ENSG00000197122	3.24472e-07
471	ENSG00000183431	3.35981e-07
472	ENSG00000107902	3.46862e-07
473	ENSG00000165821	3.49352e-07
474	ENSG00000226457	3.74173e-07
475	ENSG00000101384	3.80982e-07
476	ENSG00000061337	3.87974e-07
477	ENSG00000041880	4.00874e-07
478	ENSG00000084764	4.05776e-07
479	ENSG00000180233	4.13197e-07
480	ENSG00000182534	4.13269e-07
481	ENSG00000227198	4.43207e-07
482	ENSG00000148344	4.53342e-07
483	ENSG00000255824	4.53342e-07
484	ENSG00000105819	4.63273e-07
485	ENSG00000132334	4.73408e-07
486	ENSG00000221826	4.73408e-07
487	ENSG00000072163	4.87775e-07
488	ENSG00000137752	4.87775e-07
489	ENSG00000182809	4.97797e-07
490	ENSG00000003249	5.02739e-07
491	ENSG00000106211	5.03781e-07
492	ENSG00000134250	5.12846e-07
493	ENSG00000115318	5.19114e-07
494	ENSG00000064726	5.21569e-07
495	ENSG00000121753	5.27534e-07
496	ENSG00000150977	5.28012e-07
497	ENSG00000177595	5.33016e-07
498	ENSG00000175315	5.70632e-07
499	ENSG00000179403	5.93249e-07
500	ENSG00000121848	5.93249e-07
501	ENSG00000119335	6.01833e-07
502	ENSG00000148798	6.26446e-07
503	ENSG00000004777	6.41024e-07
504	ENSG00000189058	6.41024e-07
505	ENSG00000214413	6.99408e-07
506	ENSG00000139998	7.00361e-07
507	ENSG00000223953	7.00361e-07
508	ENSG00000235718	7.00361e-07
509	ENSG00000259159	7.00361e-07
510	ENSG00000262762	7.08207e-07
511	ENSG00000136630	7.1747e-07
512	ENSG00000074410	7.33332e-07
513	ENSG00000182871	7.35781e-07
514	ENSG00000176485	7.35781e-07
515	ENSG00000174332	7.35781e-07
516	ENSG00000148655	7.42063e-07
517	ENSG00000074800	7.42063e-07
518	ENSG00000125657	7.62892e-07
519	ENSG00000154589	7.62892e-07
520	ENSG00000131737	7.62925e-07
521	ENSG00000159216	7.86279e-07
522	ENSG00000117592	7.86279e-07
523	ENSG00000206446	7.86279e-07
524	ENSG00000206508	7.86279e-07
525	ENSG00000226378	7.86279e-07
526	ENSG00000230017	7.86279e-07
527	ENSG00000230545	7.86279e-07
528	ENSG00000228830	8.05624e-07
529	ENSG00000263313	8.08357e-07
530	ENSG00000229596	8.48377e-07
531	ENSG00000163888	8.81822e-07
532	ENSG00000169071	8.99912e-07
533	ENSG00000265298	9.05366e-07
534	ENSG00000164032	9.07598e-07
535	ENSG00000159363	9.16432e-07
536	ENSG00000100299	9.20325e-07
537	ENSG00000203623	9.32781e-07
538	ENSG00000226103	9.32781e-07
539	ENSG00000226531	9.32781e-07
540	ENSG00000228177	9.32781e-07
541	ENSG00000228435	9.32781e-07
542	ENSG00000235360	9.32781e-07
543	ENSG00000257516	9.32781e-07
544	ENSG00000258192	9.32781e-07
545	ENSG00000117505	9.46086e-07
546	ENSG00000145794	1.00114e-06
547	ENSG00000189129	1.00306e-06
548	ENSG00000185630	1.01919e-06
549	ENSG00000206159	1.06111e-06
550	ENSG00000091527	1.06303e-06
551	ENSG00000204592	1.06303e-06
552	ENSG00000170561	1.08613e-06
553	ENSG00000204941	1.13346e-06
554	ENSG00000174243	1.13677e-06
555	ENSG00000123610	1.13677e-06
556	ENSG00000182326	1.14077e-06
557	ENSG00000109705	1.18067e-06
558	ENSG00000262046	1.18686e-06
559	ENSG00000132003	1.19721e-06
560	ENSG00000241489	1.23755e-06
561	ENSG00000138413	1.29406e-06
562	ENSG00000144476	1.29406e-06
563	ENSG00000180818	1.30538e-06
564	ENSG00000109062	1.30801e-06
565	ENSG00000112414	1.36747e-06
566	ENSG00000258472	1.37293e-06
567	ENSG00000264547	1.37293e-06
568	ENSG00000114423	1.38835e-06
569	ENSG00000151690	1.46589e-06
570	ENSG00000057657	1.47141e-06
571	ENSG00000152377	1.47141e-06
572	ENSG00000148400	1.53974e-06
573	ENSG00000178980	1.5447e-06
574	ENSG00000233608	1.5447e-06
575	ENSG00000198768	1.57394e-06
576	ENSG00000255213	1.5871e-06
577	ENSG00000143842	1.59615e-06
578	ENSG00000253875	1.59615e-06
579	ENSG00000185651	1.61043e-06
580	ENSG00000076650	1.66291e-06
581	ENSG00000213316	1.66291e-06
582	ENSG00000100234	1.69055e-06
583	ENSG00000090776	1.69639e-06
584	ENSG00000135486	1.70993e-06
585	ENSG00000164535	1.78118e-06
586	ENSG00000182985	1.78919e-06
587	ENSG00000169432	1.87709e-06
588	ENSG00000139842	1.87709e-06
589	ENSG00000099326	1.98394e-06
590	ENSG00000125965	1.99486e-06
591	ENSG00000105662	1.99486e-06
592	ENSG00000100075	2.02548e-06
593	ENSG00000162734	2.02858e-06
594	ENSG00000108219	2.06009e-06
595	ENSG00000134259	2.16906e-06
596	ENSG00000105509	2.16906e-06
597	ENSG00000080823	2.22819e-06
598	ENSG00000261512	2.22819e-06
599	ENSG00000135632	2.25547e-06
600	ENSG00000091656	2.28137e-06
601	ENSG00000196954	2.32237e-06
602	ENSG00000056050	2.32237e-06
603	ENSG00000151726	2.33777e-06
604	ENSG00000159251	2.33777e-06
605	ENSG00000114270	2.36596e-06
606	ENSG00000187796	2.38308e-06
607	ENSG00000069966	2.38308e-06
608	ENSG00000124191	2.41023e-06
609	ENSG00000123989	2.45516e-06
610	ENSG00000213445	2.48407e-06
611	ENSG00000108953	2.50873e-06
612	ENSG00000173581	2.51342e-06
613	ENSG00000154134	2.51561e-06
614	ENSG00000135929	2.55069e-06
615	ENSG00000126822	2.59591e-06
616	ENSG00000187079	2.59591e-06
617	ENSG00000116096	2.64101e-06
618	ENSG00000143382	2.659e-06
619	ENSG00000070731	2.70304e-06
620	ENSG00000213626	2.72206e-06
621	ENSG00000102144	2.74615e-06
622	ENSG00000147642	2.75657e-06
623	ENSG00000204257	2.75657e-06
624	ENSG00000075886	2.75657e-06
625	ENSG00000119866	2.78659e-06
626	ENSG00000245748	2.79013e-06
627	ENSG00000196531	2.79779e-06
628	ENSG00000173706	2.87592e-06
629	ENSG00000215492	2.88437e-06
630	ENSG00000156711	2.93617e-06
631	ENSG00000087206	2.98584e-06
632	ENSG00000135362	2.98584e-06
633	ENSG00000145555	2.99062e-06
634	ENSG00000146938	3.0218e-06
635	ENSG00000264325	3.04726e-06
636	ENSG00000103034	3.0501e-06
637	ENSG00000072310	3.15656e-06
638	ENSG00000176305	3.15656e-06
639	ENSG00000253958	3.15656e-06
640	ENSG00000164506	3.17682e-06
641	ENSG00000112679	3.24159e-06
642	ENSG00000206331	3.26035e-06
643	ENSG00000225141	3.26035e-06
644	ENSG00000227122	3.26035e-06
645	ENSG00000229071	3.26035e-06
646	ENSG00000229488	3.26035e-06
647	ENSG00000235956	3.26035e-06
648	ENSG00000238056	3.26035e-06
649	ENSG00000197467	3.26587e-06
650	ENSG00000071054	3.28373e-06
651	ENSG00000030582	3.31979e-06
652	ENSG00000151612	3.38108e-06
653	ENSG00000165805	3.41624e-06
654	ENSG00000167123	3.43419e-06
655	ENSG00000163249	3.45696e-06
656	ENSG00000108786	3.53249e-06
657	ENSG00000102977	3.56798e-06
658	ENSG00000126001	3.64767e-06
659	ENSG00000110422	3.72722e-06
660	ENSG00000132824	3.72722e-06
661	ENSG00000237629	3.73276e-06
662	ENSG00000142694	3.7474e-06
663	ENSG00000241728	3.82585e-06
664	ENSG00000105880	3.82825e-06
665	ENSG00000139278	3.87269e-06
666	ENSG00000107643	3.9691e-06
667	ENSG00000226855	3.97617e-06
668	ENSG00000144827	4.18504e-06
669	ENSG00000166979	4.23486e-06
670	ENSG00000138613	4.23486e-06
671	ENSG00000256261	4.41303e-06
672	ENSG00000089472	4.41727e-06
673	ENSG00000130529	4.4273e-06
674	ENSG00000129103	4.57853e-06
675	ENSG00000125534	4.64978e-06
676	ENSG00000111335	4.64978e-06
677	ENSG00000166839	4.66881e-06
678	ENSG00000141756	4.78669e-06
679	ENSG00000065427	4.81918e-06
680	ENSG00000126858	5.02479e-06
681	ENSG00000182378	5.17097e-06
682	ENSG00000188015	5.17097e-06
683	ENSG00000111348	5.17097e-06
684	ENSG00000171812	5.23746e-06
685	ENSG00000078668	5.30928e-06
686	ENSG00000164010	5.35497e-06
687	ENSG00000223694	5.40602e-06
688	ENSG00000167658	5.70481e-06
689	ENSG00000154188	5.78031e-06
690	ENSG00000154721	5.83139e-06
691	ENSG00000107185	5.88709e-06
692	ENSG00000165716	5.90066e-06
693	ENSG00000158286	5.92484e-06
694	ENSG00000121068	5.95771e-06
695	ENSG00000092758	6.02772e-06
696	ENSG00000123080	6.22582e-06
697	ENSG00000090060	6.25507e-06
698	ENSG00000237945	6.29903e-06
699	ENSG00000091140	6.32089e-06
700	ENSG00000135966	6.40291e-06
701	ENSG00000140511	6.41972e-06
702	ENSG00000213178	6.64966e-06
703	ENSG00000257790	6.64966e-06
704	ENSG00000214108	6.70073e-06
705	ENSG00000226723	6.72168e-06
706	ENSG00000115648	6.73597e-06
707	ENSG00000100151	6.82469e-06
708	ENSG00000224954	6.90194e-06
709	ENSG00000225109	6.90194e-06
710	ENSG00000226175	6.90194e-06
711	ENSG00000228199	6.90194e-06
712	ENSG00000228227	6.90194e-06
713	ENSG00000234574	6.90194e-06
714	ENSG00000236798	6.90194e-06
715	ENSG00000126903	6.93004e-06
716	ENSG00000233892	6.96046e-06
717	ENSG00000205593	6.9634e-06
718	ENSG00000140939	6.96661e-06
719	ENSG00000008283	7.44666e-06
720	ENSG00000228499	7.44666e-06
721	ENSG00000134594	7.46463e-06
722	ENSG00000221818	7.47681e-06
723	ENSG00000107331	7.51195e-06
724	ENSG00000142156	7.54154e-06
725	ENSG00000006756	7.74654e-06
726	ENSG00000134775	7.76832e-06
727	ENSG00000131626	7.7754e-06
728	ENSG00000213080	7.82868e-06
729	ENSG00000076685	7.95744e-06
730	ENSG00000129757	7.97697e-06
731	ENSG00000161921	8.02601e-06
732	ENSG00000239704	8.06821e-06
733	ENSG00000127419	8.16745e-06
734	ENSG00000242247	8.33454e-06
735	ENSG00000213694	8.36618e-06
736	ENSG00000134602	8.38427e-06
737	ENSG00000196352	8.44281e-06
738	ENSG00000171724	8.46525e-06
739	ENSG00000179163	8.46525e-06
740	ENSG00000129038	8.51699e-06
741	ENSG00000022840	8.64528e-06
742	ENSG00000108107	8.659e-06
743	ENSG00000122359	8.71552e-06
744	ENSG00000160226	8.76227e-06
745	ENSG00000178882	8.7963e-06
746	ENSG00000063322	8.84427e-06
747	ENSG00000161914	8.9854e-06
748	ENSG00000107625	9.03332e-06
749	ENSG00000147889	9.26192e-06
750	ENSG00000108551	9.26322e-06
751	ENSG00000223878	9.27784e-06
752	ENSG00000144369	9.36351e-06
753	ENSG00000243754	9.76797e-06
754	ENSG00000172201	9.78113e-06
755	ENSG00000105048	9.85228e-06
756	ENSG00000205213	9.88532e-06
757	ENSG00000124313	9.89287e-06
758	ENSG00000247315	9.97522e-06
759	ENSG00000173894	9.97522e-06
760	ENSG00000059377	1.00059e-05
761	ENSG00000095383	1.00059e-05
762	ENSG00000165495	1.00853e-05
763	ENSG00000175768	1.01658e-05
764	ENSG00000163453	1.01978e-05
765	ENSG00000250610	1.01978e-05
766	ENSG00000197892	1.02673e-05
767	ENSG00000173621	1.02877e-05
768	ENSG00000158555	1.02877e-05
769	ENSG00000074416	1.04175e-05
770	ENSG00000261577	1.04357e-05
771	ENSG00000100284	1.05971e-05
772	ENSG00000183087	1.0819e-05
773	ENSG00000108515	1.09502e-05
774	ENSG00000183696	1.10444e-05
775	ENSG00000257907	1.13059e-05
776	ENSG00000135124	1.13341e-05
777	ENSG00000001630	1.18156e-05
778	ENSG00000146232	1.1849e-05
779	ENSG00000162434	1.1895e-05
780	ENSG00000170017	1.1895e-05
781	ENSG00000166347	1.20074e-05
782	ENSG00000129009	1.20318e-05
783	ENSG00000108819	1.20367e-05
784	ENSG00000038427	1.20945e-05
785	ENSG00000149260	1.21833e-05
786	ENSG00000107738	1.22824e-05
787	ENSG00000124766	1.24465e-05
788	ENSG00000021355	1.25274e-05
789	ENSG00000179218	1.25451e-05
790	ENSG00000172296	1.27445e-05
791	ENSG00000170776	1.29618e-05
792	ENSG00000213872	1.32272e-05
793	ENSG00000100292	1.32571e-05
794	ENSG00000130545	1.32571e-05
795	ENSG00000167644	1.32571e-05
796	ENSG00000136867	1.33386e-05
797	ENSG00000163945	1.33386e-05
798	ENSG00000081803	1.33386e-05
799	ENSG00000167685	1.33386e-05
800	ENSG00000108439	1.33526e-05
801	ENSG00000233778	1.36722e-05
802	ENSG00000135324	1.37205e-05
803	ENSG00000124181	1.37791e-05
804	ENSG00000100473	1.4036e-05
805	ENSG00000140403	1.4036e-05
806	ENSG00000168497	1.45539e-05
807	ENSG00000198908	1.47392e-05
808	ENSG00000168394	1.47683e-05
809	ENSG00000236035	1.47971e-05
810	ENSG00000047932	1.49766e-05
811	ENSG00000147251	1.50676e-05
812	ENSG00000138593	1.51562e-05
813	ENSG00000109099	1.53349e-05
814	ENSG00000225347	1.53349e-05
815	ENSG00000099785	1.53973e-05
816	ENSG00000162032	1.55166e-05
817	ENSG00000243137	1.57686e-05
818	ENSG00000160539	1.60064e-05
819	ENSG00000109846	1.60111e-05
820	ENSG00000025434	1.60111e-05
821	ENSG00000121774	1.60424e-05
822	ENSG00000047315	1.60424e-05
823	ENSG00000178498	1.60965e-05
824	ENSG00000143224	1.61461e-05
825	ENSG00000152082	1.62353e-05
826	ENSG00000120658	1.63371e-05
827	ENSG00000051620	1.64757e-05
828	ENSG00000144824	1.6476e-05
829	ENSG00000254192	1.66902e-05
830	ENSG00000105612	1.68451e-05
831	ENSG00000114554	1.69992e-05
832	ENSG00000213949	1.70456e-05
833	ENSG00000267748	1.73735e-05
834	ENSG00000160972	1.74618e-05
835	ENSG00000246705	1.78232e-05
836	ENSG00000159423	1.78574e-05
837	ENSG00000173867	1.80141e-05
838	ENSG00000129226	1.80556e-05
839	ENSG00000178971	1.80762e-05
840	ENSG00000008311	1.84321e-05
841	ENSG00000261042	1.85877e-05
842	ENSG00000135314	1.91345e-05
843	ENSG00000179818	1.91345e-05
844	ENSG00000143369	1.91606e-05
845	ENSG00000161011	1.91705e-05
846	ENSG00000134824	1.97277e-05
847	ENSG00000131188	1.97824e-05
848	ENSG00000110218	1.99044e-05
849	ENSG00000117069	1.99544e-05
850	ENSG00000138756	1.99544e-05
851	ENSG00000100554	1.99672e-05
852	ENSG00000206283	2.05428e-05
853	ENSG00000224782	2.05428e-05
854	ENSG00000235692	2.05428e-05
855	ENSG00000237335	2.05428e-05
856	ENSG00000197879	2.05642e-05
857	ENSG00000231389	2.13097e-05
858	ENSG00000240003	2.13273e-05
859	ENSG00000232054	2.17134e-05
860	ENSG00000179335	2.18689e-05
861	ENSG00000169169	2.24857e-05
862	ENSG00000073536	2.24991e-05
863	ENSG00000142327	2.29105e-05
864	ENSG00000137414	2.33919e-05
865	ENSG00000118640	2.34037e-05
866	ENSG00000116962	2.37516e-05
867	ENSG00000197927	2.38644e-05
868	ENSG00000129667	2.40742e-05
869	ENSG00000148842	2.44933e-05
870	ENSG00000027001	2.48615e-05
871	ENSG00000213281	2.48714e-05
872	ENSG00000164106	2.49249e-05
873	ENSG00000244491	2.50143e-05
874	ENSG00000103490	2.53345e-05
875	ENSG00000117151	2.53345e-05
876	ENSG00000150540	2.5649e-05
877	ENSG00000254221	2.57706e-05
878	ENSG00000119714	2.57706e-05
879	ENSG00000078725	2.57706e-05
880	ENSG00000197622	2.57706e-05
881	ENSG00000206235	2.57706e-05
882	ENSG00000206299	2.57706e-05
883	ENSG00000223481	2.57706e-05
884	ENSG00000225967	2.57706e-05
885	ENSG00000228582	2.57706e-05
886	ENSG00000232326	2.57706e-05
887	ENSG00000237599	2.57706e-05
888	ENSG00000171161	2.59782e-05
889	ENSG00000219665	2.61992e-05
890	ENSG00000160404	2.66329e-05
891	ENSG00000088899	2.67856e-05
892	ENSG00000241343	2.71161e-05
893	ENSG00000168090	2.71891e-05
894	ENSG00000119599	2.72446e-05
895	ENSG00000177409	2.75575e-05
896	ENSG00000133083	2.75575e-05
897	ENSG00000203326	2.82523e-05
898	ENSG00000105696	2.85018e-05
899	ENSG00000148426	2.86483e-05
900	ENSG00000169604	2.90028e-05
901	ENSG00000133597	2.90028e-05
902	ENSG00000091986	2.90412e-05
903	ENSG00000267458	2.92593e-05
904	ENSG00000137124	2.93965e-05
905	ENSG00000137880	2.96534e-05
906	ENSG00000173757	2.96663e-05
907	ENSG00000130733	2.97039e-05
908	ENSG00000263005	2.97111e-05
909	ENSG00000068028	2.97111e-05
910	ENSG00000026508	2.97317e-05
911	ENSG00000182636	2.97469e-05
912	ENSG00000124615	3.00367e-05
913	ENSG00000234616	3.00367e-05
914	ENSG00000180921	3.00367e-05
915	ENSG00000102225	3.02898e-05
916	ENSG00000232774	3.05386e-05
917	ENSG00000198873	3.05429e-05
918	ENSG00000185361	3.08476e-05
919	ENSG00000141540	3.08945e-05
920	ENSG00000197380	3.09064e-05
921	ENSG00000175567	3.098e-05
922	ENSG00000160602	3.16494e-05
923	ENSG00000134201	3.19526e-05
924	ENSG00000020633	3.2932e-05
925	ENSG00000106330	3.31747e-05
926	ENSG00000262634	3.31874e-05
927	ENSG00000130304	3.32971e-05
928	ENSG00000173976	3.32971e-05
929	ENSG00000129270	3.33953e-05
930	ENSG00000100034	3.34354e-05
931	ENSG00000263218	3.35873e-05
932	ENSG00000144354	3.39233e-05
933	ENSG00000121653	3.39233e-05
934	ENSG00000099337	3.39233e-05
935	ENSG00000177283	3.39233e-05
936	ENSG00000179562	3.39233e-05
937	ENSG00000011028	3.42159e-05
938	ENSG00000235816	3.53882e-05
939	ENSG00000039068	3.56557e-05
940	ENSG00000196187	3.65986e-05
941	ENSG00000143515	3.70124e-05
942	ENSG00000100429	3.74203e-05
943	ENSG00000143819	3.74486e-05
944	ENSG00000147854	3.78041e-05
945	ENSG00000124097	3.83296e-05
946	ENSG00000197223	3.87697e-05
947	ENSG00000149243	3.88128e-05
948	ENSG00000164465	3.88128e-05
949	ENSG00000166444	3.90722e-05
950	ENSG00000108984	3.93432e-05
951	ENSG00000065485	3.96092e-05
952	ENSG00000105290	3.96431e-05
953	ENSG00000141401	3.96907e-05
954	ENSG00000173221	3.97181e-05
955	ENSG00000125454	4.06302e-05
956	ENSG00000148832	4.0948e-05
957	ENSG00000172458	4.13291e-05
958	ENSG00000109814	4.13395e-05
959	ENSG00000184481	4.18153e-05
960	ENSG00000258555	4.19194e-05
961	ENSG00000114315	4.19727e-05
962	ENSG00000224861	4.20591e-05
963	ENSG00000152952	4.20713e-05
964	ENSG00000100503	4.22306e-05
965	ENSG00000187837	4.22306e-05
966	ENSG00000143162	4.22713e-05
967	ENSG00000120306	4.24327e-05
968	ENSG00000101265	4.25273e-05
969	ENSG00000178761	4.27286e-05
970	ENSG00000067606	4.3156e-05
971	ENSG00000143669	4.3156e-05
972	ENSG00000132386	4.34302e-05
973	ENSG00000214922	4.35e-05
974	ENSG00000166033	4.35908e-05
975	ENSG00000164136	4.41703e-05
976	ENSG00000162645	4.41757e-05
977	ENSG00000187098	4.41765e-05
978	ENSG00000092445	4.41765e-05
979	ENSG00000010295	4.41765e-05
980	ENSG00000144152	4.42512e-05
981	ENSG00000169692	4.47669e-05
982	ENSG00000158246	4.49172e-05
983	ENSG00000161642	4.51405e-05
984	ENSG00000139613	4.54233e-05
985	ENSG00000236017	4.54233e-05
986	ENSG00000102931	4.54233e-05
987	ENSG00000181704	4.54233e-05
988	ENSG00000139946	4.54233e-05
989	ENSG00000197965	4.56436e-05
990	ENSG00000154310	4.56818e-05
991	ENSG00000112245	4.60846e-05
992	ENSG00000187634	4.66118e-05
993	ENSG00000228919	4.69683e-05
994	ENSG00000178878	4.78806e-05
995	ENSG00000078269	4.80247e-05
996	ENSG00000140743	4.80325e-05
997	ENSG00000139629	4.84683e-05
998	ENSG00000103175	4.85642e-05
999	ENSG00000179528	4.85642e-05
1000	ENSG00000182612	4.89275e-05
1001	ENSG00000188153	4.91225e-05
1002	ENSG00000103489	4.9281e-05
1003	ENSG00000168496	4.93821e-05
1004	ENSG00000100201	4.9687e-05
1005	ENSG00000128656	5.00898e-05
1006	ENSG00000138639	5.00898e-05
1007	ENSG00000173230	5.07321e-05
1008	ENSG00000157570	5.20097e-05
1009	ENSG00000229132	5.20799e-05
1010	ENSG00000162063	5.22299e-05
1011	ENSG00000123342	5.45284e-05
1012	ENSG00000132481	5.45284e-05
1013	ENSG00000147883	5.52129e-05
1014	ENSG00000213370	5.56507e-05
1015	ENSG00000150764	5.65089e-05
1016	ENSG00000197774	5.70857e-05
1017	ENSG00000240065	5.7201e-05
1018	ENSG00000128596	5.80198e-05
1019	ENSG00000033327	5.80861e-05
1020	ENSG00000163468	5.86805e-05
1021	ENSG00000130811	5.89769e-05
1022	ENSG00000134363	5.93669e-05
1023	ENSG00000198586	5.98709e-05
1024	ENSG00000106236	6.0513e-05
1025	ENSG00000131584	6.0513e-05
1026	ENSG00000110660	6.06047e-05
1027	ENSG00000079156	6.13478e-05
1028	ENSG00000108679	6.14649e-05
1029	ENSG00000110446	6.28868e-05
1030	ENSG00000185585	6.29797e-05
1031	ENSG00000013583	6.4738e-05
1032	ENSG00000183160	6.55499e-05
1033	ENSG00000235045	6.66137e-05
1034	ENSG00000007933	6.68873e-05
1035	ENSG00000178425	6.81131e-05
1036	ENSG00000198682	6.88298e-05
1037	ENSG00000138378	6.88569e-05
1038	ENSG00000006740	6.88569e-05
1039	ENSG00000196792	6.89397e-05
1040	ENSG00000151892	7.01149e-05
1041	ENSG00000104205	7.01149e-05
1042	ENSG00000137203	7.0223e-05
1043	ENSG00000164403	7.08672e-05
1044	ENSG00000169750	7.11789e-05
1045	ENSG00000067182	7.11789e-05
1046	ENSG00000198865	7.17059e-05
1047	ENSG00000205730	7.22971e-05
1048	ENSG00000164050	7.25934e-05
1049	ENSG00000240184	7.26511e-05
1050	ENSG00000240764	7.26511e-05
1051	ENSG00000242419	7.26511e-05
1052	ENSG00000253159	7.26511e-05
1053	ENSG00000253485	7.26511e-05
1054	ENSG00000253537	7.26511e-05
1055	ENSG00000253731	7.26511e-05
1056	ENSG00000253767	7.26511e-05
1057	ENSG00000253910	7.26511e-05
1058	ENSG00000254122	7.26511e-05
1059	ENSG00000254245	7.26511e-05
1060	ENSG00000261934	7.26511e-05
1061	ENSG00000262209	7.26511e-05
1062	ENSG00000262576	7.26511e-05
1063	ENSG00000081853	7.26511e-05
1064	ENSG00000171863	7.26697e-05
1065	ENSG00000171471	7.26697e-05
1066	ENSG00000174306	7.29707e-05
1067	ENSG00000064655	7.32177e-05
1068	ENSG00000130208	7.34569e-05
1069	ENSG00000261768	7.34815e-05
1070	ENSG00000144355	7.34815e-05
1071	ENSG00000180787	7.38622e-05
1072	ENSG00000248354	7.40479e-05
1073	ENSG00000117308	7.59287e-05
1074	ENSG00000253846	7.64231e-05
1075	ENSG00000227337	7.69292e-05
1076	ENSG00000076513	7.7033e-05
1077	ENSG00000130830	7.81507e-05
1078	ENSG00000081386	7.827e-05
1079	ENSG00000162551	7.8466e-05
1080	ENSG00000259259	8.00113e-05
1081	ENSG00000197182	8.01694e-05
1082	ENSG00000221880	8.01694e-05
1083	ENSG00000197457	8.04463e-05
1084	ENSG00000103415	8.11752e-05
1085	ENSG00000130816	8.16543e-05
1086	ENSG00000164687	8.19956e-05
1087	ENSG00000234964	8.19956e-05
1088	ENSG00000254806	8.20637e-05
1089	ENSG00000163517	8.20637e-05
1090	ENSG00000185215	8.23941e-05
1091	ENSG00000115365	8.25563e-05
1092	ENSG00000235616	8.28373e-05
1093	ENSG00000177311	8.33603e-05
1094	ENSG00000221869	8.39103e-05
1095	ENSG00000112081	8.46263e-05
1096	ENSG00000182022	8.47558e-05
1097	ENSG00000205707	8.59681e-05
1098	ENSG00000263007	8.6613e-05
1099	ENSG00000100823	8.81271e-05
1100	ENSG00000163710	8.88244e-05
1101	ENSG00000070540	8.89252e-05
1102	ENSG00000197142	8.99707e-05
1103	ENSG00000223799	9.005e-05
1104	ENSG00000181722	9.19108e-05
1105	ENSG00000154175	9.26588e-05
1106	ENSG00000125457	9.29308e-05
1107	ENSG00000115268	9.29308e-05
1108	ENSG00000185838	9.3636e-05
1109	ENSG00000165949	9.39746e-05
1110	ENSG00000232369	9.39746e-05
1111	ENSG00000203624	9.49184e-05
1112	ENSG00000223775	9.49184e-05
1113	ENSG00000226111	9.49184e-05
1114	ENSG00000227420	9.49184e-05
1115	ENSG00000229861	9.49184e-05
1116	ENSG00000233813	9.49184e-05
1117	ENSG00000073756	9.53707e-05
1118	ENSG00000165733	9.54835e-05
1119	ENSG00000258895	9.58521e-05
1120	ENSG00000049245	9.59126e-05
1121	ENSG00000177144	9.6183e-05
1122	ENSG00000215102	9.62559e-05
1123	ENSG00000185885	9.67613e-05
1124	ENSG00000092199	9.70188e-05
1125	ENSG00000131473	9.70188e-05
1126	ENSG00000184838	9.72844e-05
1127	ENSG00000248988	9.72844e-05
1128	ENSG00000023608	9.7447e-05
1129	ENSG00000157353	9.7447e-05
1130	ENSG00000105341	9.76824e-05
1131	ENSG00000154319	9.89592e-05
1132	ENSG00000114786	9.92118e-05
1133	ENSG00000164850	9.92118e-05
1134	ENSG00000146278	0.000103239
1135	ENSG00000164741	0.000103382
1136	ENSG00000244694	0.000104304
1137	ENSG00000196975	0.000104468
1138	ENSG00000236830	0.000105015
1139	ENSG00000226287	0.000105046
1140	ENSG00000130348	0.000105335
1141	ENSG00000105221	0.000106133
1142	ENSG00000244274	0.000106358
1143	ENSG00000157216	0.000106646
1144	ENSG00000206449	0.000106646
1145	ENSG00000224378	0.000106646
1146	ENSG00000227772	0.000106646
1147	ENSG00000231179	0.000106646
1148	ENSG00000231372	0.000106646
1149	ENSG00000234218	0.000106646
1150	ENSG00000238289	0.000106646
1151	ENSG00000077585	0.000106646
1152	ENSG00000111817	0.000107083
1153	ENSG00000108256	0.00010716
1154	ENSG00000164548	0.00010716
1155	ENSG00000163017	0.000108027
1156	ENSG00000162341	0.000109107
1157	ENSG00000113971	0.00010911
1158	ENSG00000100994	0.00010976
1159	ENSG00000116106	0.000110027
1160	ENSG00000131711	0.00011023
1161	ENSG00000173801	0.000110637
1162	ENSG00000169122	0.000111568
1163	ENSG00000241973	0.000111689
1164	ENSG00000240625	0.000114874
1165	ENSG00000046604	0.000115145
1166	ENSG00000154237	0.000115882
1167	ENSG00000163359	0.000115882
1168	ENSG00000174151	0.000116168
1169	ENSG00000127220	0.000118985
1170	ENSG00000160957	0.00011899
1171	ENSG00000126453	0.00011899
1172	ENSG00000250479	0.000119238
1173	ENSG00000255863	0.000120726
1174	ENSG00000135269	0.000121153
1175	ENSG00000167549	0.000122115
1176	ENSG00000234130	0.000122868
1177	ENSG00000263843	0.000123222
1178	ENSG00000069345	0.000124421
1179	ENSG00000183579	0.000124576
1180	ENSG00000156675	0.000124932
1181	ENSG00000237054	0.000126022
1182	ENSG00000214517	0.000126357
1183	ENSG00000180211	0.000126546
1184	ENSG00000117335	0.000127071
1185	ENSG00000204427	0.000127357
1186	ENSG00000152661	0.000128431
1187	ENSG00000171345	0.000128799
1188	ENSG00000164292	0.000129231
1189	ENSG00000176393	0.000129673
1190	ENSG00000001561	0.000129681
1191	ENSG00000155189	0.000130223
1192	ENSG00000243509	0.000130436
1193	ENSG00000145681	0.00013148
1194	ENSG00000186480	0.000131659
1195	ENSG00000173641	0.000131764
1196	ENSG00000253106	0.000132395
1197	ENSG00000118579	0.000132869
1198	ENSG00000166946	0.000133219
1199	ENSG00000112493	0.000133219
1200	ENSG00000206208	0.000133219
1201	ENSG00000206281	0.000133219
1202	ENSG00000236490	0.000133219
1203	ENSG00000073060	0.000133614
1204	ENSG00000011332	0.000134032
1205	ENSG00000115415	0.000134067
1206	ENSG00000220614	0.000134067
1207	ENSG00000160326	0.000134849
1208	ENSG00000261862	0.000134849
1209	ENSG00000196126	0.000137178
1210	ENSG00000100664	0.000137984
1211	ENSG00000118473	0.00013843
1212	ENSG00000167771	0.00013843
1213	ENSG00000206481	0.00013843
1214	ENSG00000224587	0.00013843
1215	ENSG00000225589	0.00013843
1216	ENSG00000228575	0.00013843
1217	ENSG00000231135	0.00013843
1218	ENSG00000234012	0.00013843
1219	ENSG00000237095	0.00013843
1220	ENSG00000110906	0.000138446
1221	ENSG00000128567	0.000140731
1222	ENSG00000197355	0.000142123
1223	ENSG00000132000	0.000142583
1224	ENSG00000087903	0.000142725
1225	ENSG00000131724	0.000142862
1226	ENSG00000198542	0.000143108
1227	ENSG00000162458	0.00014323
1228	ENSG00000261980	0.000143288
1229	ENSG00000262272	0.000143288
1230	ENSG00000262365	0.000143288
1231	ENSG00000262369	0.000143288
1232	ENSG00000262428	0.000143288
1233	ENSG00000262775	0.000143288
1234	ENSG00000263078	0.000143288
1235	ENSG00000162869	0.000144082
1236	ENSG00000213977	0.000146846
1237	ENSG00000197256	0.000147361
1238	ENSG00000122882	0.000147499
1239	ENSG00000135318	0.000147499
1240	ENSG00000099998	0.000147499
1241	ENSG00000172175	0.000147789
1242	ENSG00000163703	0.000148311
1243	ENSG00000177822	0.00015223
1244	ENSG00000126803	0.000153139
1245	ENSG00000236515	0.00015427
1246	ENSG00000163815	0.000154904
1247	ENSG00000144468	0.000154934
1248	ENSG00000070087	0.000154934
1249	ENSG00000187231	0.000155286
1250	ENSG00000175426	0.000155995
1251	ENSG00000179862	0.000156074
1252	ENSG00000177764	0.000157594
1253	ENSG00000262744	0.000160333
1254	ENSG00000165124	0.00016107
1255	ENSG00000184470	0.000161564
1256	ENSG00000164256	0.000161564
1257	ENSG00000138135	0.000162014
1258	ENSG00000176658	0.000162608
1259	ENSG00000067191	0.000163595
1260	ENSG00000156232	0.000163828
1261	ENSG00000079134	0.000167114
1262	ENSG00000213467	0.000167114
1263	ENSG00000169592	0.000167738
1264	ENSG00000149809	0.000169797
1265	ENSG00000198832	0.000169797
1266	ENSG00000132313	0.000169992
1267	ENSG00000197535	0.000171076
1268	ENSG00000179833	0.000171076
1269	ENSG00000224078	0.000171076
1270	ENSG00000265168	0.000171518
1271	ENSG00000111203	0.000171759
1272	ENSG00000009790	0.000172178
1273	ENSG00000163040	0.000178503
1274	ENSG00000169231	0.000179639
1275	ENSG00000262138	0.0001807
1276	ENSG00000138074	0.000181099
1277	ENSG00000196299	0.000181513
1278	ENSG00000225618	0.000181513
1279	ENSG00000229653	0.000181513
1280	ENSG00000232691	0.000181513
1281	ENSG00000235394	0.000181513
1282	ENSG00000235814	0.000181513
1283	ENSG00000236598	0.000181513
1284	ENSG00000213700	0.000186544
1285	ENSG00000188643	0.000186544
1286	ENSG00000164099	0.000187387
1287	ENSG00000137691	0.000187577
1288	ENSG00000247993	0.000187635
1289	ENSG00000204314	0.000189032
1290	ENSG00000109501	0.000190244
1291	ENSG00000230097	0.000191144
1292	ENSG00000183671	0.000192176
1293	ENSG00000184708	0.000192387
1294	ENSG00000145675	0.000193356
1295	ENSG00000216867	0.000193356
1296	ENSG00000233707	0.000193356
1297	ENSG00000127863	0.000194288
1298	ENSG00000128274	0.000195803
1299	ENSG00000181090	0.000196288
1300	ENSG00000185803	0.000197802
1301	ENSG00000174238	0.000201224
1302	ENSG00000111670	0.000201958
1303	ENSG00000040531	0.000202059
1304	ENSG00000182400	0.000202941
1305	ENSG00000167601	0.000203282
1306	ENSG00000072110	0.000205855
1307	ENSG00000265594	0.000209209
1308	ENSG00000163635	0.0002108
1309	ENSG00000158966	0.000212117
1310	ENSG00000130592	0.000212117
1311	ENSG00000143801	0.000212528
1312	ENSG00000215012	0.000213247
1313	ENSG00000185324	0.00021358
1314	ENSG00000138744	0.00021371
1315	ENSG00000168615	0.000215397
1316	ENSG00000178105	0.000217832
1317	ENSG00000158773	0.000218317
1318	ENSG00000214575	0.000218735
1319	ENSG00000171621	0.000218735
1320	ENSG00000122642	0.000218743
1321	ENSG00000186847	0.000219609
1322	ENSG00000174437	0.000220169
1323	ENSG00000002822	0.000220302
1324	ENSG00000180914	0.000221226
1325	ENSG00000166387	0.000224797
1326	ENSG00000263179	0.000225854
1327	ENSG00000105701	0.000225854
1328	ENSG00000187984	0.000225854
1329	ENSG00000255439	0.000226506
1330	ENSG00000167642	0.000229014
1331	ENSG00000135622	0.000229014
1332	ENSG00000180447	0.000230245
1333	ENSG00000223570	0.000232793
1334	ENSG00000008441	0.000233111
1335	ENSG00000261040	0.000234028
1336	ENSG00000179085	0.000235555
1337	ENSG00000175806	0.000235555
1338	ENSG00000132688	0.000238324
1339	ENSG00000204116	0.000238324
1340	ENSG00000167178	0.000238931
1341	ENSG00000261132	0.000239964
1342	ENSG00000164251	0.000240098
1343	ENSG00000168264	0.000240266
1344	ENSG00000180190	0.000241059
1345	ENSG00000103811	0.000241102
1346	ENSG00000146409	0.00024337
1347	ENSG00000136536	0.000244649
1348	ENSG00000183828	0.000245196
1349	ENSG00000170166	0.000247564
1350	ENSG00000079277	0.000247993
1351	ENSG00000234981	0.000250329
1352	ENSG00000263536	0.000250329
1353	ENSG00000144224	0.000251968
1354	ENSG00000110455	0.000251968
1355	ENSG00000122786	0.000253013
1356	ENSG00000100099	0.000255499
1357	ENSG00000262472	0.000255499
1358	ENSG00000100416	0.000255499
1359	ENSG00000133216	0.000256484
1360	ENSG00000086289	0.000257123
1361	ENSG00000163683	0.000257123
1362	ENSG00000167513	0.000257178
1363	ENSG00000113328	0.000257293
1364	ENSG00000161013	0.000258403
1365	ENSG00000141140	0.000260514
1366	ENSG00000113621	0.000261347
1367	ENSG00000172037	0.000262038
1368	ENSG00000131149	0.000264144
1369	ENSG00000204852	0.000265979
1370	ENSG00000214022	0.000266598
1371	ENSG00000129480	0.000266598
1372	ENSG00000146411	0.000268829
1373	ENSG00000164237	0.000270188
1374	ENSG00000112320	0.000271974
1375	ENSG00000266134	0.000271974
1376	ENSG00000214106	0.000272531
1377	ENSG00000127415	0.000272531
1378	ENSG00000128645	0.000274806
1379	ENSG00000104332	0.00027917
1380	ENSG00000160714	0.000280924
1381	ENSG00000134575	0.000280924
1382	ENSG00000229106	0.000283217
1383	ENSG00000169660	0.000285214
1384	ENSG00000206256	0.000285603
1385	ENSG00000206329	0.000285603
1386	ENSG00000182004	0.000285752
1387	ENSG00000082781	0.000289406
1388	ENSG00000178184	0.000291617
1389	ENSG00000263017	0.000292289
1390	ENSG00000159352	0.000292289
1391	ENSG00000260501	0.000294127
1392	ENSG00000081320	0.000294942
1393	ENSG00000141232	0.000298605
1394	ENSG00000129675	0.000298605
1395	ENSG00000196358	0.000298605
1396	ENSG00000264019	0.00030795
1397	ENSG00000137992	0.000309342
1398	ENSG00000243711	0.000310881
1399	ENSG00000171408	0.000314887
1400	ENSG00000142513	0.000315173
1401	ENSG00000154845	0.000316324
1402	ENSG00000185928	0.000316324
1403	ENSG00000170727	0.000316431
1404	ENSG00000139329	0.000317581
1405	ENSG00000131669	0.000317823
1406	ENSG00000019582	0.000318229
1407	ENSG00000141759	0.000318559
1408	ENSG00000164828	0.000318559
1409	ENSG00000164056	0.000319375
1410	ENSG00000106034	0.000319375
1411	ENSG00000196557	0.000319375
1412	ENSG00000162878	0.000319694
1413	ENSG00000145623	0.000320662
1414	ENSG00000185262	0.000321449
1415	ENSG00000168685	0.000322147
1416	ENSG00000213412	0.000322633
1417	ENSG00000162512	0.000324141
1418	ENSG00000137285	0.000324695
1419	ENSG00000145604	0.000325579
1420	ENSG00000249921	0.000325585
1421	ENSG00000124788	0.000326843
1422	ENSG00000176490	0.000327165
1423	ENSG00000267047	0.000327165
1424	ENSG00000109790	0.000328643
1425	ENSG00000198171	0.000328878
1426	ENSG00000226091	0.000329076
1427	ENSG00000007541	0.000330192
1428	ENSG00000015532	0.000333059
1429	ENSG00000112769	0.000337395
1430	ENSG00000101665	0.000337431
1431	ENSG00000259049	0.000341359
1432	ENSG00000179772	0.000341601
1433	ENSG00000145390	0.000342135
1434	ENSG00000108771	0.000343713
1435	ENSG00000260485	0.00034498
1436	ENSG00000103769	0.000345734
1437	ENSG00000090376	0.000346894
1438	ENSG00000243244	0.000347662
1439	ENSG00000161558	0.000349136
1440	ENSG00000129128	0.000351668
1441	ENSG00000101138	0.000352114
1442	ENSG00000146122	0.000353013
1443	ENSG00000108557	0.000353047
1444	ENSG00000157240	0.00035513
1445	ENSG00000172500	0.000355927
1446	ENSG00000102805	0.00035593
1447	ENSG00000174348	0.000357631
1448	ENSG00000178026	0.000357885
1449	ENSG00000161249	0.000358209
1450	ENSG00000088038	0.000359001
1451	ENSG00000112699	0.000362732
1452	ENSG00000170515	0.000363898
1453	ENSG00000149929	0.000363958
1454	ENSG00000229589	0.000364948
1455	ENSG00000115484	0.000365021
1456	ENSG00000204775	0.000365021
1457	ENSG00000186871	0.000365021
1458	ENSG00000130720	0.000365509
1459	ENSG00000109084	0.000366121
1460	ENSG00000226015	0.000366948
1461	ENSG00000182379	0.000366994
1462	ENSG00000113638	0.000366994
1463	ENSG00000196611	0.000369341
1464	ENSG00000121361	0.000371464
1465	ENSG00000163932	0.000372217
1466	ENSG00000243646	0.000372367
1467	ENSG00000213672	0.000372367
1468	ENSG00000173692	0.000372367
1469	ENSG00000241170	0.000373917
1470	ENSG00000188290	0.000373917
1471	ENSG00000034510	0.000374044
1472	ENSG00000112902	0.000374044
1473	ENSG00000172572	0.000374044
1474	ENSG00000183049	0.000375748
1475	ENSG00000243759	0.000376636
1476	ENSG00000108784	0.000376636
1477	ENSG00000241511	0.000376636
1478	ENSG00000105255	0.000377188
1479	ENSG00000047230	0.000379693
1480	ENSG00000197646	0.000380508
1481	ENSG00000138594	0.000380646
1482	ENSG00000181019	0.000382215
1483	ENSG00000145348	0.000382215
1484	ENSG00000196372	0.000384909
1485	ENSG00000103932	0.000386259
1486	ENSG00000177721	0.000386259
1487	ENSG00000100036	0.000386259
1488	ENSG00000005486	0.000388262
1489	ENSG00000267607	0.000391913
1490	ENSG00000114251	0.000394735
1491	ENSG00000141456	0.000395667
1492	ENSG00000261208	0.000395932
1493	ENSG00000011304	0.000396229
1494	ENSG00000163071	0.000397833
1495	ENSG00000130066	0.000401873
1496	ENSG00000184678	0.000405074
1497	ENSG00000056998	0.000405074
1498	ENSG00000215006	0.000405295
1499	ENSG00000263197	0.000405295
1500	ENSG00000259399	0.000406331
1501	ENSG00000140836	0.000406486
1502	ENSG00000089486	0.000409094
1503	ENSG00000136960	0.000409094
1504	ENSG00000229920	0.000414295
1505	ENSG00000239490	0.000414295
1506	ENSG00000143643	0.000414553
1507	ENSG00000244097	0.000419808
1508	ENSG00000054356	0.000422175
1509	ENSG00000142197	0.000422946
1510	ENSG00000267124	0.000422946
1511	ENSG00000119650	0.000428278
1512	ENSG00000175984	0.000430736
1513	ENSG00000149577	0.000434848
1514	ENSG00000184545	0.000434975
1515	ENSG00000162104	0.000438667
1516	ENSG00000113580	0.000441445
1517	ENSG00000178695	0.000441445
1518	ENSG00000100100	0.000441445
1519	ENSG00000188846	0.000441811
1520	ENSG00000183900	0.000442808
1521	ENSG00000251493	0.000442808
1522	ENSG00000153317	0.000447578
1523	ENSG00000168785	0.000447578
1524	ENSG00000241250	0.000448713
1525	ENSG00000104375	0.000452091
1526	ENSG00000101146	0.000452652
1527	ENSG00000168487	0.000453161
1528	ENSG00000102109	0.000453161
1529	ENSG00000127586	0.000456413
1530	ENSG00000180353	0.000456413
1531	ENSG00000177932	0.00045817
1532	ENSG00000105204	0.000458301
1533	ENSG00000216480	0.00046341
1534	ENSG00000223380	0.0004644
1535	ENSG00000123384	0.0004644
1536	ENSG00000110427	0.000466916
1537	ENSG00000005339	0.000469323
1538	ENSG00000204991	0.000472151
1539	ENSG00000136856	0.000473343
1540	ENSG00000224699	0.000475669
1541	ENSG00000233956	0.000475669
1542	ENSG00000117242	0.000477774
1543	ENSG00000205403	0.000482482
1544	ENSG00000128951	0.00048268
1545	ENSG00000165475	0.000483454
1546	ENSG00000242612	0.000491393
1547	ENSG00000197249	0.000491393
1548	ENSG00000150687	0.000491619
1549	ENSG00000164176	0.000493245
1550	ENSG00000111780	0.000497529
1551	ENSG00000116691	0.0005092
1552	ENSG00000133687	0.000516209
1553	ENSG00000013364	0.000516485
1554	ENSG00000205240	0.000518313
1555	ENSG00000110719	0.000518313
1556	ENSG00000198121	0.000518792
1557	ENSG00000146197	0.000520575
1558	ENSG00000114544	0.000520575
1559	ENSG00000234358	0.00052369
1560	ENSG00000073150	0.000527801
1561	ENSG00000067113	0.000532527
1562	ENSG00000158792	0.000532527
1563	ENSG00000154582	0.000533217
1564	ENSG00000119681	0.000537295
1565	ENSG00000132773	0.000541294
1566	ENSG00000262018	0.000542028
1567	ENSG00000079432	0.000543214
1568	ENSG00000171773	0.000544516
1569	ENSG00000157637	0.000544603
1570	ENSG00000090530	0.000547601
1571	ENSG00000213563	0.000548068
1572	ENSG00000104883	0.000548068
1573	ENSG00000136378	0.000548422
1574	ENSG00000156804	0.000548614
1575	ENSG00000171680	0.000553877
1576	ENSG00000129158	0.000553877
1577	ENSG00000147454	0.000554778
1578	ENSG00000257717	0.000558418
1579	ENSG00000158164	0.000560841
1580	ENSG00000167508	0.000560852
1581	ENSG00000143344	0.00056224
1582	ENSG00000083168	0.000562726
1583	ENSG00000119318	0.000562726
1584	ENSG00000124225	0.000564738
1585	ENSG00000183597	0.000565327
1586	ENSG00000122176	0.00056639
1587	ENSG00000132329	0.000567412
1588	ENSG00000133315	0.000568892
1589	ENSG00000109046	0.00056951
1590	ENSG00000137507	0.000569765
1591	ENSG00000249992	0.000574269
1592	ENSG00000204439	0.000574495
1593	ENSG00000158042	0.000575909
1594	ENSG00000159788	0.000576035
1595	ENSG00000262024	0.000576458
1596	ENSG00000162062	0.000578017
1597	ENSG00000083896	0.000578033
1598	ENSG00000162923	0.000578033
1599	ENSG00000234838	0.000578033
1600	ENSG00000108622	0.000578763
1601	ENSG00000112759	0.000580956
1602	ENSG00000072736	0.000582688
1603	ENSG00000149485	0.000582767
1604	ENSG00000115762	0.000582767
1605	ENSG00000150551	0.000582799
1606	ENSG00000022267	0.000583822
1607	ENSG00000104763	0.000584878
1608	ENSG00000177225	0.000592419
1609	ENSG00000130600	0.000595255
1610	ENSG00000134262	0.00060843
1611	ENSG00000087303	0.000611105
1612	ENSG00000157514	0.000611661
1613	ENSG00000101400	0.00061505
1614	ENSG00000170006	0.000615753
1615	ENSG00000185522	0.000616536
1616	ENSG00000178752	0.000619198
1617	ENSG00000130702	0.000619797
1618	ENSG00000166452	0.000623179
1619	ENSG00000185742	0.000624286
1620	ENSG00000131100	0.00062976
1621	ENSG00000232368	0.000629921
1622	ENSG00000105676	0.000629921
1623	ENSG00000179958	0.000632702
1624	ENSG00000048471	0.000632822
1625	ENSG00000234324	0.000635096
1626	ENSG00000092969	0.00063576
1627	ENSG00000025293	0.000639391
1628	ENSG00000175482	0.000646607
1629	ENSG00000256514	0.000646607
1630	ENSG00000089060	0.000648119
1631	ENSG00000244411	0.000650466
1632	ENSG00000128203	0.000654442
1633	ENSG00000115317	0.000655225
1634	ENSG00000160271	0.00065655
1635	ENSG00000113269	0.000666156
1636	ENSG00000135677	0.000667553
1637	ENSG00000183723	0.000670558
1638	ENSG00000076716	0.00067084
1639	ENSG00000135744	0.000673883
1640	ENSG00000258504	0.000677387
1641	ENSG00000132849	0.000680489
1642	ENSG00000049540	0.00068117
1643	ENSG00000196586	0.000683515
1644	ENSG00000109625	0.000685807
1645	ENSG00000116729	0.000689125
1646	ENSG00000168300	0.00069229
1647	ENSG00000109944	0.000693281
1648	ENSG00000243989	0.00069788
1649	ENSG00000198382	0.000701542
1650	ENSG00000216657	0.000701605
1651	ENSG00000174804	0.000705169
1652	ENSG00000115935	0.000705169
1653	ENSG00000229377	0.000706678
1654	ENSG00000078967	0.000707631
1655	ENSG00000112029	0.000710032
1656	ENSG00000169288	0.000710557
1657	ENSG00000185024	0.000710557
1658	ENSG00000133265	0.000716895
1659	ENSG00000204315	0.000717377
1660	ENSG00000085365	0.000727903
1661	ENSG00000118903	0.000728658
1662	ENSG00000185338	0.000730032
1663	ENSG00000068724	0.000731862
1664	ENSG00000123700	0.000732078
1665	ENSG00000110066	0.000732938
1666	ENSG00000140854	0.000732982
1667	ENSG00000132434	0.000737337
1668	ENSG00000205363	0.000737337
1669	ENSG00000147684	0.000744866
1670	ENSG00000206268	0.000744866
1671	ENSG00000206357	0.000744866
1672	ENSG00000229363	0.000744866
1673	ENSG00000231044	0.000744866
1674	ENSG00000233801	0.000744866
1675	ENSG00000170275	0.000748569
1676	ENSG00000102908	0.000751366
1677	ENSG00000116774	0.000752146
1678	ENSG00000109971	0.000755
1679	ENSG00000102804	0.000766973
1680	ENSG00000135480	0.000766997
1681	ENSG00000039523	0.00076934
1682	ENSG00000109610	0.00077494
1683	ENSG00000196865	0.000776176
1684	ENSG00000135451	0.000779485
1685	ENSG00000172346	0.000785492
1686	ENSG00000148450	0.000785492
1687	ENSG00000213553	0.000797069
1688	ENSG00000002919	0.000798812
1689	ENSG00000121775	0.000802581
1690	ENSG00000035862	0.00081033
1691	ENSG00000137266	0.000812613
1692	ENSG00000107521	0.000816788
1693	ENSG00000215039	0.000824183
1694	ENSG00000103222	0.000824265
1695	ENSG00000161904	0.000833994
1696	ENSG00000173327	0.000835346
1697	ENSG00000164611	0.000852767
1698	ENSG00000144645	0.000853789
1699	ENSG00000196562	0.000855354
1700	ENSG00000140945	0.000855547
1701	ENSG00000106823	0.000855582
1702	ENSG00000173376	0.000855582
1703	ENSG00000214736	0.000862772
1704	ENSG00000135119	0.000875266
1705	ENSG00000253873	0.000883064
1706	ENSG00000090674	0.00089542
1707	ENSG00000172057	0.000899983
1708	ENSG00000151693	0.000903573
1709	ENSG00000149179	0.000903573
1710	ENSG00000148219	0.000908085
1711	ENSG00000175455	0.000913376
1712	ENSG00000135956	0.000918806
1713	ENSG00000233270	0.000921152
1714	ENSG00000143196	0.000930511
1715	ENSG00000182220	0.000930724
1716	ENSG00000138193	0.000930724
1717	ENSG00000149256	0.00093118
1718	ENSG00000115758	0.000935077
1719	ENSG00000143226	0.000939072
1720	ENSG00000137962	0.000940497
1721	ENSG00000174938	0.00094197
1722	ENSG00000152049	0.000942121
1723	ENSG00000023171	0.000944166
1724	ENSG00000182463	0.000944166
1725	ENSG00000215328	0.00094796
1726	ENSG00000234475	0.00094796
1727	ENSG00000235941	0.00094796
1728	ENSG00000237724	0.00094796
1729	ENSG00000107438	0.000954105
1730	ENSG00000135049	0.000958512
1731	ENSG00000148218	0.000960548
1732	ENSG00000230953	0.000964943
1733	ENSG00000107104	0.000967356
1734	ENSG00000101220	0.000969412
1735	ENSG00000011132	0.000971766
1736	ENSG00000188581	0.000972151
1737	ENSG00000117625	0.000983417
1738	ENSG00000243844	0.000994609
1739	ENSG00000099822	0.000994609
1740	ENSG00000171448	0.00100347
1741	ENSG00000167543	0.0010091
1742	ENSG00000155269	0.00100946
1743	ENSG00000112167	0.00100946
1744	ENSG00000109854	0.00100946
1745	ENSG00000153443	0.0010112
1746	ENSG00000147459	0.00101185
1747	ENSG00000217716	0.00101456
1748	ENSG00000258017	0.00101604
1749	ENSG00000126950	0.0010164
1750	ENSG00000197951	0.00101706
1751	ENSG00000186469	0.00101946
1752	ENSG00000111269	0.00102255
1753	ENSG00000184788	0.00102298
1754	ENSG00000134595	0.00102716
1755	ENSG00000187109	0.00102767
1756	ENSG00000122862	0.00102929
1757	ENSG00000156531	0.0010315
1758	ENSG00000172590	0.0010315
1759	ENSG00000164761	0.00103171
1760	ENSG00000162746	0.00103924
1761	ENSG00000115525	0.00104394
1762	ENSG00000082497	0.00104498
1763	ENSG00000169851	0.00104642
1764	ENSG00000135111	0.00104653
1765	ENSG00000133393	0.00104677
1766	ENSG00000262764	0.00104786
1767	ENSG00000198795	0.00105309
1768	ENSG00000168813	0.00105404
1769	ENSG00000169683	0.0010695
1770	ENSG00000188372	0.00107037
1771	ENSG00000196549	0.00107718
1772	ENSG00000068137	0.00108042
1773	ENSG00000170892	0.00108889
1774	ENSG00000162639	0.001097
1775	ENSG00000233487	0.00110019
1776	ENSG00000172009	0.00110401
1777	ENSG00000143387	0.00110865
1778	ENSG00000119042	0.00111182
1779	ENSG00000033178	0.00111443
1780	ENSG00000156873	0.00111443
1781	ENSG00000153044	0.00111508
1782	ENSG00000261306	0.00111748
1783	ENSG00000147316	0.00111748
1784	ENSG00000205413	0.00111748
1785	ENSG00000145685	0.00111748
1786	ENSG00000131941	0.00112636
1787	ENSG00000204580	0.00112833
1788	ENSG00000172292	0.00112842
1789	ENSG00000114354	0.00112881
1790	ENSG00000132781	0.00113501
1791	ENSG00000233921	0.00113824
1792	ENSG00000073910	0.0011464
1793	ENSG00000105617	0.0011464
1794	ENSG00000214435	0.00114765
1795	ENSG00000178922	0.00117988
1796	ENSG00000261258	0.00118509
1797	ENSG00000173210	0.00119919
1798	ENSG00000130363	0.00120488
1799	ENSG00000049883	0.00120522
1800	ENSG00000196368	0.00120522
1801	ENSG00000265972	0.00120522
1802	ENSG00000085449	0.00121322
1803	ENSG00000125845	0.00121322
1804	ENSG00000130724	0.00123854
1805	ENSG00000112561	0.00123928
1806	ENSG00000115756	0.00123928
1807	ENSG00000091136	0.00124665
1808	ENSG00000197006	0.00125115
1809	ENSG00000111799	0.00125467
1810	ENSG00000131773	0.0012592
1811	ENSG00000106772	0.00126092
1812	ENSG00000148908	0.0012637
1813	ENSG00000133612	0.00127193
1814	ENSG00000160255	0.00127363
1815	ENSG00000227507	0.00127537
1816	ENSG00000152253	0.00127826
1817	ENSG00000143248	0.00127901
1818	ENSG00000160949	0.00127901
1819	ENSG00000260716	0.00127901
1820	ENSG00000163346	0.00127966
1821	ENSG00000124228	0.00128189
1822	ENSG00000150403	0.00128832
1823	ENSG00000197324	0.00129034
1824	ENSG00000118894	0.00129034
1825	ENSG00000076356	0.0012977
1826	ENSG00000166169	0.0012985
1827	ENSG00000138434	0.0012985
1828	ENSG00000144218	0.00130493
1829	ENSG00000168461	0.00131168
1830	ENSG00000164077	0.00131231
1831	ENSG00000113163	0.00131231
1832	ENSG00000186918	0.00131587
1833	ENSG00000115993	0.00131587
1834	ENSG00000158427	0.00131641
1835	ENSG00000144802	0.00132669
1836	ENSG00000142784	0.00132972
1837	ENSG00000231925	0.00133352
1838	ENSG00000225422	0.00133877
1839	ENSG00000171813	0.0013393
1840	ENSG00000004059	0.00134421
1841	ENSG00000125726	0.00134557
1842	ENSG00000106868	0.00135253
1843	ENSG00000150093	0.00136267
1844	ENSG00000135912	0.00136267
1845	ENSG00000104368	0.0013629
1846	ENSG00000237172	0.00136386
1847	ENSG00000154174	0.00136386
1848	ENSG00000155324	0.00136609
1849	ENSG00000185716	0.00136863
1850	ENSG00000157557	0.00138866
1851	ENSG00000119862	0.00139945
1852	ENSG00000102760	0.00140504
1853	ENSG00000168386	0.00141085
1854	ENSG00000095139	0.00141198
1855	ENSG00000171604	0.00141299
1856	ENSG00000198242	0.00142468
1857	ENSG00000125170	0.00142825
1858	ENSG00000255526	0.00142909
1859	ENSG00000176095	0.00143078
1860	ENSG00000132341	0.00143165
1861	ENSG00000111671	0.00144003
1862	ENSG00000165934	0.00144003
1863	ENSG00000176887	0.00144821
1864	ENSG00000213689	0.00146871
1865	ENSG00000157828	0.00146871
1866	ENSG00000165006	0.00147467
1867	ENSG00000128915	0.00147951
1868	ENSG00000125347	0.0014835
1869	ENSG00000177666	0.00148736
1870	ENSG00000163132	0.00148836
1871	ENSG00000054277	0.00149806
1872	ENSG00000096433	0.00150524
1873	ENSG00000106571	0.0015069
1874	ENSG00000164932	0.00150872
1875	ENSG00000262277	0.00152666
1876	ENSG00000198855	0.00152686
1877	ENSG00000128602	0.00152891
1878	ENSG00000104957	0.00153579
1879	ENSG00000004399	0.00153954
1880	ENSG00000132661	0.00153954
1881	ENSG00000263464	0.00154023
1882	ENSG00000254665	0.00154023
1883	ENSG00000258311	0.00154405
1884	ENSG00000163956	0.00155479
1885	ENSG00000261300	0.00155617
1886	ENSG00000231167	0.00155861
1887	ENSG00000100462	0.00156343
1888	ENSG00000109323	0.00157247
1889	ENSG00000101856	0.00157321
1890	ENSG00000214289	0.00157321
1891	ENSG00000224463	0.00157321
1892	ENSG00000238173	0.00157321
1893	ENSG00000241846	0.00157321
1894	ENSG00000242292	0.00157321
1895	ENSG00000196419	0.00157321
1896	ENSG00000198355	0.00157621
1897	ENSG00000078804	0.00158315
1898	ENSG00000211455	0.00158988
1899	ENSG00000143416	0.00159464
1900	ENSG00000132669	0.00159727
1901	ENSG00000146281	0.00159848
1902	ENSG00000187091	0.00160056
1903	ENSG00000246922	0.00161438
1904	ENSG00000125741	0.00161733
1905	ENSG00000154473	0.00161969
1906	ENSG00000070961	0.00162142
1907	ENSG00000011021	0.00162733
1908	ENSG00000262788	0.00162936
1909	ENSG00000075945	0.00162936
1910	ENSG00000168077	0.00163566
1911	ENSG00000221968	0.00163566
1912	ENSG00000240303	0.00164028
1913	ENSG00000170624	0.0016422
1914	ENSG00000163719	0.0016422
1915	ENSG00000136235	0.00164415
1916	ENSG00000144724	0.00164544
1917	ENSG00000127241	0.00164817
1918	ENSG00000149115	0.0016509
1919	ENSG00000132274	0.0016528
1920	ENSG00000225591	0.00166728
1921	ENSG00000185652	0.00167372
1922	ENSG00000142627	0.00167372
1923	ENSG00000072134	0.00167372
1924	ENSG00000146707	0.00167535
1925	ENSG00000228925	0.00167543
1926	ENSG00000255198	0.00167805
1927	ENSG00000110237	0.00167935
1928	ENSG00000100330	0.00168486
1929	ENSG00000104936	0.00168658
1930	ENSG00000115963	0.00168658
1931	ENSG00000256968	0.00168658
1932	ENSG00000262184	0.00168693
1933	ENSG00000059378	0.00169133
1934	ENSG00000082438	0.00169171
1935	ENSG00000244161	0.00169591
1936	ENSG00000206527	0.00169591
1937	ENSG00000177917	0.0017002
1938	ENSG00000033011	0.00170439
1939	ENSG00000107140	0.00170863
1940	ENSG00000258073	0.00172012
1941	ENSG00000166250	0.00172031
1942	ENSG00000183876	0.00172099
1943	ENSG00000119900	0.00172376
1944	ENSG00000262917	0.00172683
1945	ENSG00000101246	0.00172683
1946	ENSG00000197415	0.00173027
1947	ENSG00000148154	0.00173699
1948	ENSG00000144642	0.00173699
1949	ENSG00000149968	0.00173857
1950	ENSG00000260916	0.00174001
1951	ENSG00000122678	0.00174001
1952	ENSG00000235261	0.00174584
1953	ENSG00000197932	0.0017492
1954	ENSG00000102221	0.00175997
1955	ENSG00000114450	0.00176766
1956	ENSG00000005243	0.00177853
1957	ENSG00000163602	0.00177863
1958	ENSG00000011465	0.00178575
1959	ENSG00000223482	0.00178575
1960	ENSG00000100401	0.00178575
1961	ENSG00000121083	0.00179875
1962	ENSG00000147955	0.00179875
1963	ENSG00000169221	0.00180521
1964	ENSG00000103642	0.00180521
1965	ENSG00000166963	0.00180946
1966	ENSG00000103496	0.00181113
1967	ENSG00000185596	0.00181915
1968	ENSG00000227232	0.00181915
1969	ENSG00000203722	0.00181915
1970	ENSG00000131653	0.00182399
1971	ENSG00000068745	0.00182574
1972	ENSG00000204677	0.00182948
1973	ENSG00000120008	0.00182988
1974	ENSG00000142794	0.00183455
1975	ENSG00000163527	0.00183748
1976	ENSG00000169926	0.00184758
1977	ENSG00000176845	0.0018603
1978	ENSG00000137814	0.00186403
1979	ENSG00000149182	0.00186773
1980	ENSG00000152767	0.00187208
1981	ENSG00000139263	0.00187326
1982	ENSG00000171608	0.00188999
1983	ENSG00000078237	0.00189253
1984	ENSG00000196323	0.00189253
1985	ENSG00000167081	0.00189375
1986	ENSG00000164742	0.00190422
1987	ENSG00000184500	0.00190853
1988	ENSG00000140941	0.00191894
1989	ENSG00000123104	0.00193684
1990	ENSG00000242802	0.00195144
1991	ENSG00000126216	0.0019548
1992	ENSG00000147044	0.00195953
1993	ENSG00000171914	0.00196125
1994	ENSG00000121289	0.00196741
1995	ENSG00000236334	0.001982
1996	ENSG00000106993	0.00198745
1997	ENSG00000167302	0.00198959
1998	ENSG00000102393	0.00199407
1999	ENSG00000168679	0.00199407
[truncated: 809 more rows]

## Sheet: DEG.8.tissues
Rank	ENSEMBL ID	adjusted p.val for all genes DT
1	ENSG00000157551	2.00234e-14
2	ENSG00000157766	4.93713e-10
3	ENSG00000173267	7.43975e-09
4	ENSG00000158560	7.43975e-09
5	ENSG00000108001	7.43975e-09
6	ENSG00000155966	7.43975e-09
7	ENSG00000105664	7.43975e-09
8	ENSG00000233841	1.63593e-08
9	ENSG00000223463	2.76185e-08
10	ENSG00000226893	2.76185e-08
11	ENSG00000227296	2.76185e-08
12	ENSG00000227669	2.76185e-08
13	ENSG00000231904	2.76185e-08
14	ENSG00000247700	2.76185e-08
15	ENSG00000266796	2.76185e-08
16	ENSG00000110076	3.83722e-08
17	ENSG00000180209	1.4109e-07
18	ENSG00000107821	2.00711e-07
19	ENSG00000204525	2.68661e-07
20	ENSG00000164694	3.99551e-07
21	ENSG00000171729	5.95257e-07
22	ENSG00000159251	9.27738e-07
23	ENSG00000189129	9.27738e-07
24	ENSG00000227775	1.58199e-06
25	ENSG00000131650	1.64278e-06
26	ENSG00000106511	1.84704e-06
27	ENSG00000253293	2.8934e-06
28	ENSG00000105880	3.51057e-06
29	ENSG00000100109	4.85841e-06
30	ENSG00000204397	6.95314e-06
31	ENSG00000102935	8.39438e-06
32	ENSG00000103044	8.54254e-06
33	ENSG00000078399	8.54254e-06
34	ENSG00000129965	8.54254e-06
35	ENSG00000142611	8.54254e-06
36	ENSG00000205426	8.55965e-06
37	ENSG00000204261	8.55965e-06
38	ENSG00000206232	8.55965e-06
39	ENSG00000206296	8.55965e-06
40	ENSG00000206297	8.55965e-06
41	ENSG00000224212	8.55965e-06
42	ENSG00000224748	8.55965e-06
43	ENSG00000226173	8.55965e-06
44	ENSG00000227816	8.55965e-06
45	ENSG00000230705	8.55965e-06
46	ENSG00000231591	8.55965e-06
47	ENSG00000232367	8.55965e-06
48	ENSG00000233089	8.55965e-06
49	ENSG00000233140	8.55965e-06
50	ENSG00000234365	8.55965e-06
51	ENSG00000235540	8.55965e-06
52	ENSG00000263313	8.86588e-06
53	ENSG00000251569	8.86588e-06
54	ENSG00000054598	8.88473e-06
55	ENSG00000101871	9.29608e-06
56	ENSG00000167244	9.29608e-06
57	ENSG00000184347	9.29608e-06
58	ENSG00000092758	9.29608e-06
59	ENSG00000206450	9.29608e-06
60	ENSG00000223532	9.29608e-06
61	ENSG00000224608	9.29608e-06
62	ENSG00000228964	9.29608e-06
63	ENSG00000232126	9.29608e-06
64	ENSG00000105509	9.29608e-06
65	ENSG00000227715	9.47096e-06
66	ENSG00000235657	9.47096e-06
67	ENSG00000257540	9.47096e-06
68	ENSG00000103241	9.50257e-06
69	ENSG00000180806	9.77631e-06
70	ENSG00000104313	1.1003e-05
71	ENSG00000184985	1.13586e-05
72	ENSG00000105755	1.24691e-05
73	ENSG00000145794	1.4189e-05
74	ENSG00000105518	1.4189e-05
75	ENSG00000163661	1.4189e-05
76	ENSG00000226742	1.47787e-05
77	ENSG00000144369	1.5315e-05
78	ENSG00000181495	1.64611e-05
79	ENSG00000165092	1.64679e-05
80	ENSG00000084764	1.77361e-05
81	ENSG00000198353	1.90336e-05
82	ENSG00000197757	1.91939e-05
83	ENSG00000234745	2.17614e-05
84	ENSG00000173641	2.1813e-05
85	ENSG00000064655	2.24778e-05
86	ENSG00000113389	2.35732e-05
87	ENSG00000262045	2.35732e-05
88	ENSG00000262748	2.35732e-05
89	ENSG00000249193	2.67925e-05
90	ENSG00000109705	2.9565e-05
91	ENSG00000258895	3.16755e-05
92	ENSG00000181195	3.1992e-05
93	ENSG00000135324	3.4764e-05
94	ENSG00000128645	3.66764e-05
95	ENSG00000175879	4.44642e-05
96	ENSG00000174332	4.75703e-05
97	ENSG00000263052	4.81496e-05
98	ENSG00000100473	4.90623e-05
99	ENSG00000143632	4.90623e-05
100	ENSG00000185262	5.17066e-05
101	ENSG00000074416	5.26262e-05
102	ENSG00000112837	5.26262e-05
103	ENSG00000115380	5.54576e-05
104	ENSG00000105088	5.65779e-05
105	ENSG00000109846	6.01229e-05
106	ENSG00000262023	6.05566e-05
107	ENSG00000197467	6.79389e-05
108	ENSG00000148082	6.87451e-05
109	ENSG00000104368	7.66301e-05
110	ENSG00000254192	7.68931e-05
111	ENSG00000162745	7.89241e-05
112	ENSG00000037965	7.98178e-05
113	ENSG00000185651	8.239e-05
114	ENSG00000228919	8.32609e-05
115	ENSG00000103415	8.90797e-05
116	ENSG00000103942	0.000102331
117	ENSG00000213445	0.000102331
118	ENSG00000170577	0.000105736
119	ENSG00000100311	0.000108752
120	ENSG00000163093	0.000111236
121	ENSG00000106236	0.000116159
122	ENSG00000108219	0.000116159
123	ENSG00000239836	0.000121042
124	ENSG00000240118	0.000121042
125	ENSG00000243067	0.000121042
126	ENSG00000243594	0.000121042
127	ENSG00000125657	0.000127405
128	ENSG00000122359	0.000128488
129	ENSG00000106392	0.000128488
130	ENSG00000111348	0.000151319
131	ENSG00000198113	0.000151319
132	ENSG00000216368	0.000151319
133	ENSG00000213343	0.000156605
134	ENSG00000173706	0.000169341
135	ENSG00000172164	0.000184705
136	ENSG00000112319	0.000184705
137	ENSG00000122986	0.000195111
138	ENSG00000186832	0.000195111
139	ENSG00000165868	0.000223741
140	ENSG00000124749	0.000232858
141	ENSG00000197971	0.000240655
142	ENSG00000221818	0.000240655
143	ENSG00000182809	0.000248647
144	ENSG00000150556	0.00025114
145	ENSG00000242327	0.000261742
146	ENSG00000185838	0.000264481
147	ENSG00000230097	0.000267909
148	ENSG00000233608	0.000279559
149	ENSG00000162692	0.000283446
150	ENSG00000196611	0.000325548
151	ENSG00000172296	0.000337165
152	ENSG00000092607	0.000337559
153	ENSG00000225918	0.000337559
154	ENSG00000206506	0.000337559
155	ENSG00000230413	0.000337559
156	ENSG00000233095	0.000337559
157	ENSG00000235346	0.000337559
158	ENSG00000235680	0.000337559
159	ENSG00000237216	0.000337559
160	ENSG00000264751	0.000337559
161	ENSG00000117586	0.000351396
162	ENSG00000180818	0.000351792
163	ENSG00000240616	0.000351792
164	ENSG00000162551	0.000364529
165	ENSG00000080573	0.000367349
166	ENSG00000106004	0.00038011
167	ENSG00000117592	0.000383707
168	ENSG00000206195	0.000383707
169	ENSG00000213145	0.000402199
170	ENSG00000166147	0.000435893
171	ENSG00000157240	0.000484844
172	ENSG00000240849	0.000484844
173	ENSG00000139675	0.000490977
174	ENSG00000259407	0.000507899
175	ENSG00000168497	0.000568104
176	ENSG00000264325	0.000583348
177	ENSG00000263007	0.000588358
178	ENSG00000243509	0.000643531
179	ENSG00000241728	0.000658705
180	ENSG00000240889	0.000661999
181	ENSG00000075886	0.000661999
182	ENSG00000135744	0.000661999
183	ENSG00000140511	0.000661999
184	ENSG00000172201	0.000661999
185	ENSG00000087116	0.000676255
186	ENSG00000122644	0.000676255
187	ENSG00000105048	0.000682942
188	ENSG00000213082	0.000740393
189	ENSG00000163815	0.000742206
190	ENSG00000112699	0.000749197
191	ENSG00000234192	0.000752721
192	ENSG00000261040	0.000766844
193	ENSG00000100292	0.000770781
194	ENSG00000113580	0.000777168
195	ENSG00000101493	0.000788834
196	ENSG00000138434	0.000821278
197	ENSG00000233101	0.00085726
198	ENSG00000117069	0.000871406
199	ENSG00000204632	0.000954462
200	ENSG00000006740	0.000963568
201	ENSG00000107099	0.000975041
202	ENSG00000067191	0.00107008
203	ENSG00000206159	0.00112709
204	ENSG00000129675	0.0011621
205	ENSG00000166963	0.0011698
206	ENSG00000183160	0.00118345
207	ENSG00000158246	0.00118345
208	ENSG00000148908	0.0011904
209	ENSG00000254402	0.00125711
210	ENSG00000140836	0.0012644
211	ENSG00000257576	0.00128555
212	ENSG00000180914	0.00128555
213	ENSG00000231225	0.00129283
214	ENSG00000233051	0.00129283
215	ENSG00000235233	0.00129283
216	ENSG00000105974	0.00131176
217	ENSG00000213295	0.00146732
218	ENSG00000226657	0.00147404
219	ENSG00000226795	0.00147404
220	ENSG00000227529	0.00147404
221	ENSG00000228364	0.00147404
222	ENSG00000229179	0.00147404
223	ENSG00000231592	0.00147404
224	ENSG00000238070	0.00147404
225	ENSG00000230582	0.00152836
226	ENSG00000256374	0.00152836
227	ENSG00000231267	0.00153392
228	ENSG00000201865	0.00160172
229	ENSG00000087253	0.00164156
230	ENSG00000261512	0.00164415
231	ENSG00000162545	0.00166647
232	ENSG00000136960	0.00167634
233	ENSG00000242265	0.00168162
234	ENSG00000185739	0.00168162
235	ENSG00000077454	0.00186683
236	ENSG00000263434	0.00187343
237	ENSG00000263851	0.00187343
238	ENSG00000265508	0.00187343
239	ENSG00000197223	0.00195507
240	ENSG00000219993	0.00195507
241	ENSG00000224553	0.00195507
242	ENSG00000144681	0.00199686
243	ENSG00000106993	0.00201839
244	ENSG00000171724	0.0020311
245	ENSG00000175426	0.00205772
246	ENSG00000108551	0.00205895
247	ENSG00000163527	0.00210774
248	ENSG00000123610	0.00210774
249	ENSG00000157570	0.00221064
250	ENSG00000072134	0.00227069
251	ENSG00000071054	0.00227339
252	ENSG00000232368	0.00228327
253	ENSG00000181649	0.00228327
254	ENSG00000131773	0.00233462
255	ENSG00000151414	0.00242473
256	ENSG00000173376	0.00246553
257	ENSG00000168785	0.00246553
258	ENSG00000145107	0.00246553
259	ENSG00000152082	0.00251527
260	ENSG00000119772	0.00251527
261	ENSG00000226723	0.00251527
262	ENSG00000226007	0.00251527
263	ENSG00000237357	0.00251527
264	ENSG00000067182	0.00253007
265	ENSG00000107731	0.00253512
266	ENSG00000183161	0.00254308
267	ENSG00000117525	0.00254308
268	ENSG00000253564	0.00254308
269	ENSG00000175745	0.00262475
270	ENSG00000183214	0.00263347
271	ENSG00000152049	0.00263347
272	ENSG00000235261	0.00263347
273	ENSG00000206449	0.00263347
274	ENSG00000224378	0.00263347
275	ENSG00000227772	0.00263347
276	ENSG00000231179	0.00263347
277	ENSG00000231372	0.00263347
278	ENSG00000234218	0.00263347
279	ENSG00000238289	0.00263347
280	ENSG00000174899	0.00269945
281	ENSG00000188153	0.00277821
282	ENSG00000248578	0.00277821
283	ENSG00000254252	0.00308017
284	ENSG00000185559	0.00308017
285	ENSG00000138134	0.00311816
286	ENSG00000130702	0.00311816
287	ENSG00000178922	0.00311816
288	ENSG00000255059	0.00311816
289	ENSG00000100034	0.00311816
290	ENSG00000133083	0.00322648
291	ENSG00000176293	0.00322965
292	ENSG00000110422	0.00330391
293	ENSG00000010438	0.00330391
294	ENSG00000174032	0.00330391
295	ENSG00000253106	0.00340675
296	ENSG00000215012	0.00341735
297	ENSG00000149968	0.00342377
298	ENSG00000260643	0.00342377
299	ENSG00000087076	0.00348372
300	ENSG00000160226	0.00348372
301	ENSG00000183508	0.00367164
302	ENSG00000101928	0.00367732
303	ENSG00000142694	0.00368981
304	ENSG00000003096	0.00368981
305	ENSG00000213104	0.00369521
306	ENSG00000224669	0.00372116
307	ENSG00000107643	0.00381244
308	ENSG00000166855	0.00382065
309	ENSG00000114554	0.00383271
310	ENSG00000049540	0.00383271
311	ENSG00000140280	0.00383271
312	ENSG00000105290	0.00384565
313	ENSG00000257341	0.00389925
314	ENSG00000169432	0.00397006
315	ENSG00000140937	0.00400135
316	ENSG00000157514	0.00400212
317	ENSG00000215875	0.00400212
318	ENSG00000119318	0.00402419
319	ENSG00000186714	0.00405988
320	ENSG00000203485	0.00405988
321	ENSG00000129295	0.00407839
322	ENSG00000091656	0.00407839
323	ENSG00000075223	0.00407839
324	ENSG00000206235	0.00407839
325	ENSG00000206299	0.00407839
326	ENSG00000223481	0.00407839
327	ENSG00000225967	0.00407839
328	ENSG00000228582	0.00407839
329	ENSG00000232326	0.00407839
330	ENSG00000237599	0.00407839
331	ENSG00000144476	0.00411395
332	ENSG00000177542	0.00411395
333	ENSG00000091986	0.00414093
334	ENSG00000232774	0.00414952
335	ENSG00000163297	0.00421368
336	ENSG00000171621	0.00424772
337	ENSG00000136826	0.00424811
338	ENSG00000164733	0.00428544
339	ENSG00000255213	0.00428544
340	ENSG00000213872	0.00428544
341	ENSG00000146122	0.00449656
342	ENSG00000105220	0.00451033
343	ENSG00000138207	0.00462255
344	ENSG00000099998	0.00473849
345	ENSG00000204520	0.005008
346	ENSG00000263005	0.005008
347	ENSG00000068028	0.005008
348	ENSG00000099219	0.00502285
349	ENSG00000105997	0.00506357
350	ENSG00000149260	0.00513985
351	ENSG00000173273	0.00514421
352	ENSG00000137463	0.00521921
353	ENSG00000135318	0.00524757
354	ENSG00000226855	0.00530348
355	ENSG00000074410	0.00530348
356	ENSG00000050344	0.00564711
357	ENSG00000188643	0.00572548
358	ENSG00000232369	0.00572548
359	ENSG00000229251	0.00578349
360	ENSG00000106823	0.00584166
361	ENSG00000154556	0.0060391
362	ENSG00000132640	0.006112
363	ENSG00000163536	0.00618678
364	ENSG00000179241	0.00620447
365	ENSG00000026508	0.00624574
366	ENSG00000137070	0.00633887
367	ENSG00000233778	0.00638164
368	ENSG00000230629	0.00643842
369	ENSG00000139874	0.00659265
370	ENSG00000129757	0.00663288
371	ENSG00000197622	0.00684931
372	ENSG00000136238	0.00684931
373	ENSG00000110218	0.00687855
374	ENSG00000114423	0.00687855
375	ENSG00000161249	0.00696411
376	ENSG00000178971	0.00699926
377	ENSG00000177311	0.00705308
378	ENSG00000159445	0.0071539
379	ENSG00000124208	0.00718896
380	ENSG00000005810	0.00719134
381	ENSG00000132970	0.00739831
382	ENSG00000038427	0.00748372
383	ENSG00000172572	0.00749392
384	ENSG00000137507	0.00755175
385	ENSG00000121989	0.00759023
386	ENSG00000131737	0.0076177
387	ENSG00000105723	0.00784836
388	ENSG00000101400	0.0079314
389	ENSG00000235816	0.00803566
390	ENSG00000114978	0.00817422
391	ENSG00000115762	0.00829723
392	ENSG00000153234	0.00834444
393	ENSG00000184304	0.00838637
394	ENSG00000239269	0.00839704
395	ENSG00000164611	0.00841385
396	ENSG00000112902	0.0084631
397	ENSG00000162746	0.00850779
398	ENSG00000112320	0.00850779
399	ENSG00000229377	0.00850779
400	ENSG00000235616	0.00852859
401	ENSG00000178752	0.00861106
402	ENSG00000166532	0.00861106
403	ENSG00000115414	0.00862664
404	ENSG00000179818	0.00870594
405	ENSG00000130997	0.00870594
406	ENSG00000213700	0.00877829
407	ENSG00000154864	0.00887976
408	ENSG00000233380	0.00887976
409	ENSG00000198768	0.00887976
410	ENSG00000145423	0.00895582
411	ENSG00000059378	0.00919642
412	ENSG00000162433	0.00919642
413	ENSG00000167123	0.00933902
414	ENSG00000204116	0.00940773
415	ENSG00000108950	0.00949576
416	ENSG00000125726	0.00949576
417	ENSG00000044524	0.00949576
418	ENSG00000103126	0.00951178
419	ENSG00000138738	0.00953662
420	ENSG00000008294	0.00953662
421	ENSG00000198324	0.00953662
422	ENSG00000136244	0.00955855
423	ENSG00000256261	0.00973065
424	ENSG00000183579	0.00973065
425	ENSG00000263017	0.00986805
